# Supplementary material for: Kinetics and perception of basketball landing in various heights and footwear cushioning
Source: PLoS One. 2018 Aug 9;13(8):e0201758. doi: 10.1371/journal.pone.0201758 (PMC6084914; doi:10.1371/journal.pone.0201758)
Supplement: S1 File — Table A and Table B provide supporting information for Table 1 and Table 2, respectively. (XLS) [file pone.0201758.s001.xls]

## Sheet: Table A
Filter	Code	Injury_background	Age	Height	Weight	BMI	BB_experience	BB_exposure	foot_size_L	foot_size_R	MaxKnee_Flex_45_A	MaxKnee_Flex_45_B	MaxKnee_Flex_45_C	Maxknee_Flex_45_D	MaxKnee_Flex_45_E	MaxKnee_Flex_60_A	MaxKnee_Flex_60_B	MaxKnee_Flex_60_C	MaxKnee_Flex_60_D	MaxKnee_Flex_60_E	bbbbbbbbbbbb	AnkleROM_45_A	AnkleROM_45_B	AnkleROM_45_C	AnkleROM_45_D	AnkleROM_45_E	AnkleROM_60_A	AnkleROM_60_B	AnkleROM_60_C	AnkleROM_60_D	AnkleROM_60_E	cccccccccccccccc	MaxLR_2ndPeak_45_A	MaxLR_2ndPeak_45_B	MaxLR_2ndPeak_45_C	MaxLR_2ndPeak_45_D	MaxLR_2ndPeak_45_E	MaxLR_2ndPeak_60_A	MaxLR_2ndPeak_60_B	MaxLR_2ndPeak_60_C	MaxLR_2ndPeak_60_D	MaxLR_2ndPeak_60_E	dddddddddd	MeanLR_2ndPeak_45_A	MeanLR_2ndPeak_45_B	MeanLR_2ndPeak_45_C	MeanLR_2ndPeak_45_D	MeanLR_2ndPeak_45_E	MeanLR_2ndPeak_60_A
1	s1	No Injury	25	175	68	22.2	10	9	9	9.5	56.96	51.24	69.22	49.84	65.26	81.26	52.74	97.4	55.61	83.6		47.84	34.58	41.83	49.02	44.74	47.86	43.66	43.42	53.41	46.86		297.32	409.76	395.14	317.21	380.85	412.68	489.11	614.86	424.48	511.69		143.66	207.46	214.78	131.08	171.54	215.54
1	s2	No Injury	24	167	69	24.75	10	1	8.5	8.5	58.41	67.67	56.93	62.61	59.36	68.92	70.38	63.54	64.91	65.43		40.05	48.12	43.36	54.91	39.47	45.34	52.63	41.76	45.53	44.98		402.11	359.47	521.21	350.45	543.8	450.86	424.35	600.76	476.24	580.79		230.46	187.61	254.94	181.64	262.81	244.94
1	s3	No Injury	25	176	74	23.89	4	6	8.8	8.5	63.07	67.5	64.8	71.07	61.26	64.28	68.87	69.98	70.09	74.32		54.7	55.35	55	64.8	56.74	55.54	58.72	57.6	63.95	61.09		246.33	277.67	368.88	149.49	432.3	379.16	299.28	463.65	264.37	462.42		101.84	127.2	129.31	58.11	184.1	176.49
1	s4	No Injury	22	179	66	20.47	9	10	9	9	80.46	85.05	81.02	82.07	82.77	92.21	87.43	131.67	91.72	88.4		45.55	50.06	48.13	59.73	45.46	47.19	51.8	51.88	59.65	46.73		144.71	249.09	254.05	168.45	242.99	254.92	303.84	262.7	204.2	270.33		69.7	111.42	82.03	64.26	81.43	95.68
1	s5	No Injury	26	180	74	22.84	6	7	9	9	56.29	53.55	52.82	52.82	52.45	65.52	61.34	61.7	61.39	68.08		43.42	43.87	45.17	51.45	45.63	42.5	46.7	45.95	51.58	47.76		215.79	283.13	266.61	276.83	217.01	320.01	363.79	380.25	367.39	315.33		100.79	126.76	107.55	117.6	70.45	138.88
1	s6	No Injury	24	174	70	23.12	8	6	9	9	40.81	46.33	42.29	37.75	42.47	47.94	47.12	44.76	45.02	44.58		41.25	46.11	42.55	50.68	44.07	42.37	43.66	43.88	53.98	41.76		282.59	345.37	419.47	334.62	351.23	316.08	399.47	450.32	321.04	431.58		139.49	156.49	177.44	157.83	153.82	153.88
1	s7	No Injury	24	185	69	20.16	7	3	9	9	105.8	113.68	122.76	104.79	111.81	114.22	129.61	119.76	126.83	124.44		44.29	51.52	46.09	66.8	49.09	45.12	49.13	46.62	64.93	46.9		325.35	368.35	399.82	230.96	452.49	421.32	434.14	366.78	363.26	539.42		200.71	174.65	230.58	117.67	215.88	278.08
1	s8	No Injury	25	175	70	22.86	8	8	9	9	74.09	71.05	68.88	69.55	67.82	73.77	75.72	74.23	73.9	76.9		60.58	52.05	52.19	63.02	53.57	57.93	53.75	52.25	60.94	53.97		125.59	323.24	280.04	152.04	328.53	202.77	412.2	414.15	349.35	437.34		47.5	128.02	100.08	56.56	134.49	98.42
1	s9	No Injury	22	186	76	21.97	8	7	9	9	45.91	48.96	44.3	50.75	46.53	52.51	54.07	52.3	54.25	51.64		39.44	42.87	44.35	50.75	44.5	43.16	47.43	44.99	53.77	48.03		387.54	393.82	502.75	392.64	520.39	488.74	467.56	551.42	462.14	588.31		173.25	194.28	235.02	152.79	176.83	213.07
1	s10	No Injury	27	181	78	23.88	8	7	9	9	56.9	54.67	57.54	62.44	55.14	66.75	69.72	68.16	69.5	69.12		45.41	45.48	48.13	53.5	49.93	49.82	48.68	49.96	53.75	50.29		356.69	484.54	520.53	498.65	563.33	471.7	563.65	571	546.61	615.95		184.32	196.79	261.97	243.52	239.92	206.4
1	s11	No Injury	26	180	81	25	10	8	9	9	47.6	37.25	41.89	40.97	53.72	55.04	58.08	44.68	50.48	53.04		49.49	48.77	46.73	51.47	53.98	50.05	52.77	50.15	56.67	52.1		192.12	289.98	259.54	294.39	210.09	284.86	339.81	373.56	414.14	357.6		86.16	116.33	108	126.82	77.17	132.75
1	s12	No Injury	31	181	78	23.81	10	10	9	9	95.57	89.31	84.81	88.84	86.83	136.33	103.3	97.9	103.76	96.69		52.31	54.28	53.22	62.76	54.41	52	57.55	55.66	65.68	54.48		167.95	240.72	220.72	182.76	221.14	311.37	245.54	292.1	201.11	307.76		80.86	113.72	90.24	77.66	79	148.86
1	s13	No Injury	25	181	71	21.73	6	8	9	9	85.5	79.26	83.31	82.63	83.17	102.9	91.02	90.62	88.51	91.59		42.83	47.49	45.38	56.17	37.12	44.33	44.38	49.5	57.02	38.2		303.5	319.66	329.07	203.97	394.46	370.55	362.03	438.05	229.9	434.56		158.09	161.37	174.47	77.03	165.93	183.6
1	s14	No Injury	28	179	90	28.09	4	2	9	9	56.73	61.01	60.74	64.24	64.41	71.48	65.72	68.34	73.1	72.17		40.39	41.19	45.94	50.89	38.48	44.38	45.99	49.82	52.32	39.75		286.74	349.09	313.47	290.17	375.35	344.67	380.09	422.45	366.62	439.55		142.96	163.03	128.09	129.73	158.47	153.01
1	s15	No Injury	21	181	84	25.64	8	7	9	9	71.57	72.94	86.19	72.3	66.83	83.42	77.26	83.16	79.02	72.3		52.34	55.56	53.16	58.76	50.16	52.96	56.03	55.14	59.47	50.63		184.72	265.22	95.06	299.15	375.12	254.98	359.86	264.89	346.37	437		108.8	142.99	47.2	156.63	195.41	152.79
1	s16	No Injury	27	172	74	24.84	10	5	9	9	82.13	93.7	97.9	90.47	84.3	96.28	99.98	106.2	105.11	101.45		42.6	47.27	42.66	53.69	40.22	45.17	50.56	45.43	51.48	39.74		308.48	444.26	427.4	397.71	458.8	448.02	466.72	538.03	589.65	633.12		145.38	206.59	213.43	189.29	181.43	227.39
0	s17	Injured	24	183	81	24.19	12	14	9	9	41.11	45.34	47.56	43.56	46.3	48.91	51.67	52.24	50.51	51.07		37.07	40.73	44.89	44.12	38.55	40.17	43.85	46.56	48.65	40.98		352.29	426.33	465.58	422	490.55	415.79	476.42	517.49	462.22	502.71		197.43	189.01	202.69	210.98	202.76	204.69
1	s18	No Injury	24	178	76	23.99	10	10	9	9	50.81	56.02	48.61	57.64	56.95	52.64	67.5	61.04	63	62.28		30.48	33.35	34.31	39.16	29.43	30.46	34.02	37.57	39.24	29.28		318.96	427.02	433.29	414.73	489.56	407.38	489.7	533.9	469.75	568.63		152.15	203.32	211.14	211.83	203.57	176.11
1	s19	No Injury	25	184	80	23.63	8	10	8.5	8.5	36.11	34.4	33.15	32.93	33.59	44.23	37.3	40.18	44.32	43.02		38.22	40.23	47.22	46.59	38.5	39.59	44.77	48.5	50.99	40.57		315.27	390.46	300.14	398.63	437.26	439.42	494.1	450.82	422.41	483.1		148.32	180.74	110.78	192.95	185.25	202.53
1	s20	No Injury	24	178	65	20.52	10	7	9	9	39.81	34.39	40.09	39.76	40.17	50.93	39.5	45.2	40.1	40.98		36.55	42.82	41.54	51.3	38.79	41.72	45.69	41.21	53.93	40.41		339.98	413.05	413.66	364.46	358.89	381.37	518.33	602.41	509.79	433.66		184.58	192.06	215.51	191.72	177.99	203.32
[truncated: 70 more columns]

## Sheet: Table B
Filter	Code	Injury_background	Age	Height	Weight	BMI	BB_experience	BB_exposure	foot_size_L	foot_size_R	MaxKnee_Flex_45_A	MaxKnee_Flex_45_B	MaxKnee_Flex_45_C	Maxknee_Flex_45_D	MaxKnee_Flex_45_E	MaxKnee_Flex_60_A	MaxKnee_Flex_60_B	MaxKnee_Flex_60_C	MaxKnee_Flex_60_D	MaxKnee_Flex_60_E	bbbbbbbbbbbb	AnkleROM_45_A	AnkleROM_45_B	AnkleROM_45_C	AnkleROM_45_D	AnkleROM_45_E	AnkleROM_60_A	AnkleROM_60_B	AnkleROM_60_C	AnkleROM_60_D	AnkleROM_60_E	cccccccccccccccc	MaxLR_2ndPeak_45_A	MaxLR_2ndPeak_45_B	MaxLR_2ndPeak_45_C	MaxLR_2ndPeak_45_D	MaxLR_2ndPeak_45_E	MaxLR_2ndPeak_60_A	MaxLR_2ndPeak_60_B	MaxLR_2ndPeak_60_C	MaxLR_2ndPeak_60_D	MaxLR_2ndPeak_60_E	dddddddddd	MeanLR_2ndPeak_45_A	MeanLR_2ndPeak_45_B	MeanLR_2ndPeak_45_C	MeanLR_2ndPeak_45_D	MeanLR_2ndPeak_45_E	MeanLR_2ndPeak_60_A
1	s1	No Injury	25	175	68	22.2	10	9	9	9.5	56.96	51.24	69.22	49.84	65.26	81.26	52.74	97.4	55.61	83.6		47.84	34.58	41.83	49.02	44.74	47.86	43.66	43.42	53.41	46.86		297.32	409.76	395.14	317.21	380.85	412.68	489.11	614.86	424.48	511.69		143.66	207.46	214.78	131.08	171.54	215.54
1	s2	No Injury	24	167	69	24.75	10	1	8.5	8.5	58.41	67.67	56.93	62.61	59.36	68.92	70.38	63.54	64.91	65.43		40.05	48.12	43.36	54.91	39.47	45.34	52.63	41.76	45.53	44.98		402.11	359.47	521.21	350.45	543.8	450.86	424.35	600.76	476.24	580.79		230.46	187.61	254.94	181.64	262.81	244.94
1	s3	No Injury	25	176	74	23.89	4	6	8.8	8.5	63.07	67.5	64.8	71.07	61.26	64.28	68.87	69.98	70.09	74.32		54.7	55.35	55	64.8	56.74	55.54	58.72	57.6	63.95	61.09		246.33	277.67	368.88	149.49	432.3	379.16	299.28	463.65	264.37	462.42		101.84	127.2	129.31	58.11	184.1	176.49
1	s4	No Injury	22	179	66	20.47	9	10	9	9	80.46	85.05	81.02	82.07	82.77	92.21	87.43	131.67	91.72	88.4		45.55	50.06	48.13	59.73	45.46	47.19	51.8	51.88	59.65	46.73		144.71	249.09	254.05	168.45	242.99	254.92	303.84	262.7	204.2	270.33		69.7	111.42	82.03	64.26	81.43	95.68
1	s5	No Injury	26	180	74	22.84	6	7	9	9	56.29	53.55	52.82	52.82	52.45	65.52	61.34	61.7	61.39	68.08		43.42	43.87	45.17	51.45	45.63	42.5	46.7	45.95	51.58	47.76		215.79	283.13	266.61	276.83	217.01	320.01	363.79	380.25	367.39	315.33		100.79	126.76	107.55	117.6	70.45	138.88
1	s6	No Injury	24	174	70	23.12	8	6	9	9	40.81	46.33	42.29	37.75	42.47	47.94	47.12	44.76	45.02	44.58		41.25	46.11	42.55	50.68	44.07	42.37	43.66	43.88	53.98	41.76		282.59	345.37	419.47	334.62	351.23	316.08	399.47	450.32	321.04	431.58		139.49	156.49	177.44	157.83	153.82	153.88
1	s7	No Injury	24	185	69	20.16	7	3	9	9	105.8	113.68	122.76	104.79	111.81	114.22	129.61	119.76	126.83	124.44		44.29	51.52	46.09	66.8	49.09	45.12	49.13	46.62	64.93	46.9		325.35	368.35	399.82	230.96	452.49	421.32	434.14	366.78	363.26	539.42		200.71	174.65	230.58	117.67	215.88	278.08
1	s8	No Injury	25	175	70	22.86	8	8	9	9	74.09	71.05	68.88	69.55	67.82	73.77	75.72	74.23	73.9	76.9		60.58	52.05	52.19	63.02	53.57	57.93	53.75	52.25	60.94	53.97		125.59	323.24	280.04	152.04	328.53	202.77	412.2	414.15	349.35	437.34		47.5	128.02	100.08	56.56	134.49	98.42
1	s9	No Injury	22	186	76	21.97	8	7	9	9	45.91	48.96	44.3	50.75	46.53	52.51	54.07	52.3	54.25	51.64		39.44	42.87	44.35	50.75	44.5	43.16	47.43	44.99	53.77	48.03		387.54	393.82	502.75	392.64	520.39	488.74	467.56	551.42	462.14	588.31		173.25	194.28	235.02	152.79	176.83	213.07
1	s10	No Injury	27	181	78	23.88	8	7	9	9	56.9	54.67	57.54	62.44	55.14	66.75	69.72	68.16	69.5	69.12		45.41	45.48	48.13	53.5	49.93	49.82	48.68	49.96	53.75	50.29		356.69	484.54	520.53	498.65	563.33	471.7	563.65	571	546.61	615.95		184.32	196.79	261.97	243.52	239.92	206.4
1	s11	No Injury	26	180	81	25	10	8	9	9	47.6	37.25	41.89	40.97	53.72	55.04	58.08	44.68	50.48	53.04		49.49	48.77	46.73	51.47	53.98	50.05	52.77	50.15	56.67	52.1		192.12	289.98	259.54	294.39	210.09	284.86	339.81	373.56	414.14	357.6		86.16	116.33	108	126.82	77.17	132.75
1	s12	No Injury	31	181	78	23.81	10	10	9	9	95.57	89.31	84.81	88.84	86.83	136.33	103.3	97.9	103.76	96.69		52.31	54.28	53.22	62.76	54.41	52	57.55	55.66	65.68	54.48		167.95	240.72	220.72	182.76	221.14	311.37	245.54	292.1	201.11	307.76		80.86	113.72	90.24	77.66	79	148.86
1	s13	No Injury	25	181	71	21.73	6	8	9	9	85.5	79.26	83.31	82.63	83.17	102.9	91.02	90.62	88.51	91.59		42.83	47.49	45.38	56.17	37.12	44.33	44.38	49.5	57.02	38.2		303.5	319.66	329.07	203.97	394.46	370.55	362.03	438.05	229.9	434.56		158.09	161.37	174.47	77.03	165.93	183.6
1	s14	No Injury	28	179	90	28.09	4	2	9	9	56.73	61.01	60.74	64.24	64.41	71.48	65.72	68.34	73.1	72.17		40.39	41.19	45.94	50.89	38.48	44.38	45.99	49.82	52.32	39.75		286.74	349.09	313.47	290.17	375.35	344.67	380.09	422.45	366.62	439.55		142.96	163.03	128.09	129.73	158.47	153.01
1	s15	No Injury	21	181	84	25.64	8	7	9	9	71.57	72.94	86.19	72.3	66.83	83.42	77.26	83.16	79.02	72.3		52.34	55.56	53.16	58.76	50.16	52.96	56.03	55.14	59.47	50.63		184.72	265.22	95.06	299.15	375.12	254.98	359.86	264.89	346.37	437		108.8	142.99	47.2	156.63	195.41	152.79
1	s16	No Injury	27	172	74	24.84	10	5	9	9	82.13	93.7	97.9	90.47	84.3	96.28	99.98	106.2	105.11	101.45		42.6	47.27	42.66	53.69	40.22	45.17	50.56	45.43	51.48	39.74		308.48	444.26	427.4	397.71	458.8	448.02	466.72	538.03	589.65	633.12		145.38	206.59	213.43	189.29	181.43	227.39
0	s17	Injured	24	183	81	24.19	12	14	9	9	41.11	45.34	47.56	43.56	46.3	48.91	51.67	52.24	50.51	51.07		37.07	40.73	44.89	44.12	38.55	40.17	43.85	46.56	48.65	40.98		352.29	426.33	465.58	422	490.55	415.79	476.42	517.49	462.22	502.71		197.43	189.01	202.69	210.98	202.76	204.69
1	s18	No Injury	24	178	76	23.99	10	10	9	9	50.81	56.02	48.61	57.64	56.95	52.64	67.5	61.04	63	62.28		30.48	33.35	34.31	39.16	29.43	30.46	34.02	37.57	39.24	29.28		318.96	427.02	433.29	414.73	489.56	407.38	489.7	533.9	469.75	568.63		152.15	203.32	211.14	211.83	203.57	176.11
1	s19	No Injury	25	184	80	23.63	8	10	8.5	8.5	36.11	34.4	33.15	32.93	33.59	44.23	37.3	40.18	44.32	43.02		38.22	40.23	47.22	46.59	38.5	39.59	44.77	48.5	50.99	40.57		315.27	390.46	300.14	398.63	437.26	439.42	494.1	450.82	422.41	483.1		148.32	180.74	110.78	192.95	185.25	202.53
1	s20	No Injury	24	178	65	20.52	10	7	9	9	39.81	34.39	40.09	39.76	40.17	50.93	39.5	45.2	40.1	40.98		36.55	42.82	41.54	51.3	38.79	41.72	45.69	41.21	53.93	40.41		339.98	413.05	413.66	364.46	358.89	381.37	518.33	602.41	509.79	433.66		184.58	192.06	215.51	191.72	177.99	203.32
[truncated: 70 more columns]

## Sheet: flexion-extion
		flexion-extention angle				sampling rate = 200Hz
	Initial_Knee_Flex_LOW					4th older butter worth filtering 10Hz of cut off frequency
69.2178			Subject 1	Subject 2	Subject 3	Subject 4	Subject 5	Subject 6	Subject 7	Subject 8	Subject 9	Subject 10	Subject 11	Subject 12	Subject 13	Subject 14	Subject 15	Subject 16	Subject 17	Subject 18	Subject 19	Subject 20	Ave	SD
56.935		h45at1	61.6547	64.4494	63.6809	76.602	57.7912	41.6097	103.563	67.96	48.7248	58.6303	53.7514	96.5824	86.2628	66.0125	73.7304	83.6959	40.4811	53.5286	36.4497	41.0619	63.8111	18.6995
64.7958		h45at2	47.3141	46.8957	62.9545	78.7773	55.0094	36.2629	102.71	72.1678	44.9408	52.7709	48.7378	81.8856	79.8117	52.8974	71.8306	71.2959	43.0058	66.6878	32.4028	37.4309	59.2895	18.4167
81.019		h45at3	60.2387	54.0792	59.5365		56.5831	38.8739	107.316	72.2988	49.5589	57.1078	41.6727	99.0699	85.78	56.7535	59.0561	92.3984	42.1707	42.6615	38.5461	41.0541	60.7766	21.1017
52.8191		h45at4	63.9944	62.632	56.8778	86.0109	54.7549	46.9073	103.91	76.2999	43.248	64.5862	37.6242	94.123	84.4531	51.0336	76.5909	83.8547	39.9642	44.7398	38.2421	40.4166	62.5132	20.4633
42.2876		h45at5	51.5991	63.9898	72.2772		57.3339	40.4112	111.525	81.7339	43.0797	51.41	56.2209	106.198	91.206	56.9693	76.6361	79.4286	39.9408	46.4223	34.9343	39.0928	63.1794	22.8049
122.757		Ave	56.9602	58.4092	63.0654	80.4634	56.2945	40.813	105.805	74.0921	45.9104	56.901	47.6014	95.5717	85.5027	56.7332	71.5688	82.1347	41.1125	50.808	36.115	39.8113	62.2837	19.6623
68.8836		SD	7.14239	7.69366	5.8307	4.92589	1.3625	3.9497	3.64694	5.19119	3.05263	5.22743	7.87563	8.88222	4.08262	5.77409	7.28368	7.67371	1.39594	9.77232	2.53579	1.55382
44.3014		h45bt1	58.7166	70.9044	68.8256	73.8059	62.9524	47.0457	113.788	75.5449	55.8405	51.5032	26.544	79.1815	73.1723	50.6975	76.4973	91.843	45.101	55.8956	36.0599	40.0777	62.6998	20.3732
57.5374		h45bt2	48.9398	74.1583	63.3359	86.8691	52.0476	45.4842	110.641	69.028	48.9616	55.0569	38.6163	85.1383	76.6462	65.1192	74.9617	93.5548	53.8114	56.5221	35.0836	35.746	63.4861	20.3661
41.8851		h45bt3	50.9082	62.8292	65.1136	88.8234	57.9546	46.4283	112.867	70.0908	47.7955	56.3961	46.399	87.9887	71.7549	65.6116	70.1536	100.27	43.8181	59.1646	31.0288	36.0148	63.5706	21.1258
84.8054		h45bt4	50.3798	65.3148	66.7014	85.6815	46.2438	45.9277	112.282	67.6931	48.1506	49.7116	38.2427	94.773	81.3441	57.6549	69.0716	97.3802	39.9602	57.9727	34.9574	31.0956	62.0269	22.5489
83.306		h45bt5	47.2677	65.1213	73.5104	90.0749	48.5586	46.7495	118.83	72.8912	44.0722	60.6994	36.4596	99.4537	93.3651	65.9564	74.0171	85.4384	43.9851	50.5594	34.8899	29.0357	64.0468	24.2505
60.7369		Ave	51.2424	67.6656	67.4974	85.051	53.5514	46.3271	113.681	71.0496	48.9641	54.6734	37.2523	89.307	79.2565	61.0079	72.9403	93.6973	45.3352	56.0229	34.4039	34.394	63.166	21.2678
86.1897		SD	4.41077	4.69135	3.92283	6.51205	6.86217	0.627503	3.09799	3.15721	4.2791	4.30396	7.1028	7.97612	8.71084	6.71066	3.18709	5.66649	5.12143	3.30861	1.9454	4.36895
97.8979		h45ct1	66.4636	55.9826	70.4917		58.3565	47.2416	119.023	63.5915	40.825	55.7313	37.7941	92.4388	76.2973	65.9723	96.6925	102.67	50.6209	51.4113	32.0347	45.8667	64.7108	23.5131
47.562		h45ct2	72.5439	53.1908	66.1453		50.3459	39.5568	120.429	69.5109	44.9763	49.9224	48.6519	79.846	79.5581	50.5492	86.3692	91.2784	45.7097	45.7673	38.1861	42.4146	61.8396	21.8806
48.6115		h45ct3	82.9679	53.5312	63.1229	82.9168	54.774	39.0493	126.661	68.0536	48.4432	61.5714	44.8653	82.2225	94.4308	62.2156	82.1192	94.5385	44.4216	45.7805	33.617	39.4743	65.2388	23.868
33.1495		h45ct4	67.1281	65.9099	59.3106	78.7698	55.1576	39.7058	123.972	71.506	41.4309	59.3685	43.1614	86.9837	84.2447	59.1041	77.4894	100.238	50.0069	51.2569	32.8857	33.7897	64.071	23.2109
40.0916		h45ct5	56.9852	56.0604	64.9084	81.3704	45.4616	45.8848	123.699	71.7558	45.8315	61.0935	34.953	82.5361	81.9993	65.8435	88.2781	100.765	47.0506	48.8416	29.024	38.9125	63.5627	23.9198
		Ave	69.2178	56.935	64.7958	81.019	52.8191	42.2876	122.757	68.8836	44.3014	57.5374	41.8851	84.8054	83.306	60.7369	86.1897	97.8979	47.562	48.6115	33.1495	40.0916	64.2395	22.7641
		SD	9.50943	5.19193	4.09764	2.09569	5.00503	3.93992	3.04004	3.32473	3.17316	4.83535	5.50205	4.98572	6.88329	6.36646	7.19316	4.7846	2.68741	2.7836	3.31354	4.47869	4.65957	1.81135
65.2595		h45dt1	66.267	61.3028	76.4272	77.3612	54.8328	40.0995	96.1346	65.1716	55.1631	60.5083	37.575	94.8273	78.5755	65.8693	79.6914	95.7432	42.1695	63.8831	20.0165	43.6543	63.7637	20.6057
59.3552		h45dt2	39.8744	61.0947	72.5731	82.0422	59.6962	35.2551	107.453	71.2054	50.6985	65.754	43.0906	90.6952	79.5607	62.0791	67.4694	86.1629	46.1472	56.2957		33.1382	63.6992	19.9751
61.2616		h45dt3	44.8323	60.7735	73.3665	77.0969	49.2342	37.7137	106.821	66.9551	44.4223	63.0218	40.1152	85.5231	85.6694	64.0986	71.5245	89.9259	44.843	54.6923	29.3608	38.0369	61.4014	20.771
82.7672		h45dt4	52.8627	70.5065	61.9225	84.0397	49.9353	39.1326	103.423	72.2807	47.6374	62.8656	42.2832	87.9264	72.6269	63.7033	69.3846	85.8158	42.4591	56.9138	42.7061	40.9018	62.4664	18.2929
52.451		h45dt5	45.3598	59.3879	71.0377	89.814	50.4229	36.5494	110.137	72.1409	55.8268	60.0716	41.7849	85.2139	96.7138	65.4302	73.4413	94.6915	42.1633	56.4142	39.6237	43.0845	64.4654	21.653
42.4705		Ave	49.8392	62.6131	71.0654	82.0708	52.8243	37.7501	104.794	69.5508	50.7496	62.4442	40.9698	88.8372	82.6293	64.2361	72.3022	90.4678	43.5564	57.6398	32.9268	39.7632	62.8515	19.8874
111.807		SD	10.2889	4.47532	5.47516	5.26201	4.42321	1.94289	5.39875	3.2716	4.87287	2.28272	2.18757	4.00859	9.13115	1.50403	4.70029	4.6405	1.83276	3.58826	10.3259	4.31101
67.8173		h45et1	79.6724	60.1184	67.3148	79.9408	45.5527	42.9058	111.889	63.2624	49.1861	53.991	55.2581	91.9752	76.6682	62.8455	75.6525	88.0588	49.5132	67.1337	28.9723	42.6504	64.6281	19.9402
46.5273		h45et2	72.7327	58.8912	63.3832	79.2227	50.135	41.2774	104.19	69.9366	49.8639	61.8054	43.1451	73.2066	70.2458	64.2451	65.1763	81.4729	44.4108	55.5759	33.4221	47.6711	61.5005	16.6938
55.1412		h45et3	9.51752	56.2089	59.1398		51.4549	41.3294	108.371	63.8913	46.084	63.3629	55.6315	83.7539	88.113	62.8861	60.5065	77.8525	44.2264	52.0517	30.5423	42.4758	57.7579	21.9055
53.7225		h45et4	71.1072	62.4046	60.1915	79.752	55.2654	43.1357	114.971	71.3862	43.9757	52.3803	55.2907	89.192	86.8835	64.864	67.5889	78.4195	42.3326	55.9876	40.1315	37.2271	63.6243	19.5864
86.8287		h45et5	93.2677	59.1527	56.2789	92.1532	59.8467	43.7042	119.616	70.6099	43.5269	44.1663	59.2873	96.0155	93.9247	67.2171	65.2037	95.6834	50.9989	53.9805	34.9016	30.8358	66.5186	24.2339
83.167		Ave	65.2595	59.3552	61.2616	82.7672	52.451	42.4705	111.807	67.8173	46.5273	55.1412	53.7225	86.8287	83.167	64.4116	66.8256	84.2974	46.2964	56.9459	33.594	40.172	63.056	19.0782
64.4116		SD	32.3628	2.23812	4.23134	6.26473	5.39815	1.10448	5.93365	3.91113	2.9117	7.76855	6.15041	8.82446	9.52883	1.79465	5.5628	7.54741	3.74211	5.902	4.33449	6.39384
		h60at1	72.8384	66.6285	72.3459	80.7647	61.8232	49.5496	118.693	77.9064	50.8024	78.3111	57.5435	105.627	103.853	66.5934	90.0177	89.8011	47.2406	54.9562	54.8734	51.1214	72.5645	20.609
55.6145		h60at2	78.4742	65.342	60.1178	95.0164		44.3407	110.655	78.1341	49.1588	69.1404	56.8288	89.8819	96.2271	69.2091	82.8863	89.9038	48.9984	50.6643	43.6356	57.2225	70.3072	19.8892
64.9073		h60at3	70.751	68.3155	58.2836		63.7176	47.0896	115.299	66.8091	49.7311	50.5106	56.3059	112.713	99.5192	74.3552	85.1171	99.114	52.6211	53.3053	39.0873	47.529	68.9566	23.0422
70.091		h60at4	87.0014	73.4274	62.226	95.0164	68.4289	45.226	98.8463	78.7283	57.1497	65.3513	55.3092	100.701	110.894	75.1393	78.5186	99.35	48.758	53.5488	40.166	50.1697	72.1978	21.0237
91.7235		h60at5	97.2325	70.8963	68.4186	98.0603	68.1254	53.5161	127.587	67.2715	55.7099	70.4203	49.1949	272.708	103.99	72.1115	80.5773	103.228	46.9547	50.7355	43.3802	48.6298	82.4374	50.3715
61.3879		Ave	81.2595	68.9219	64.2784	92.2145	65.5238	47.9444	114.216	73.7699	52.5104	66.7467	55.0365	136.326	102.897	71.4817	83.4234	96.2795	48.9146	52.642	44.2285	50.9345	73.4775	24.6623
45.015		SD	10.9225	3.26501	5.90944	7.76688	3.27438	3.69892	10.5937	6.15272	3.66181	10.2289	3.36554	76.6913	5.52173	3.57394	4.43844	6.09032	2.25904	1.88176	6.27138	3.77719
126.83		h60bt1		65.6627	67.5114		55.9608	44.8672	128.649	67.4547	51.0182	73.5172	47.0108	106.001	90.8294	68.9356	78.4699	89.2888	54.4359	67.4713	40.7777	43.3146	68.9542	23.2265
73.9005		h60bt2	50.3677	70.4974	67.2431	81.0598	63.1746	49.8292	127.277	69.4068	56.2106	73.8665	66.0328	109.605	85.2843	65.8436	75.9664	92.0713	52.2806	71.3444	37.9267	42.3864	70.3837	21.6639
54.246		h60bt3	57.275	73.763	70.337	90.3753	61.6388	47.6636	127.89	80.8664	53.7213	70.6309	58.5658	109.398	90.6307	73.3591	80.7765	110.184	48.0105	63.167	39.4987	33.9332	72.0843	24.5166
69.5037		h60bt4	55.2875	70.0647	70.1402	82.3273	61.4512	48.2338	129.455	75.4569	54.4413	59.7378	56.9631	107.138	90.2355	59.5342	71.2624	111.105	49.4619	66.7773	34.4982	38.4877	69.603	24.354
50.4796		h60bt5	48.0396	71.9264	69.1403	95.9482	64.4577	45.0298	134.791	85.4316	54.951	70.8559	61.8313	84.3444	98.1292	60.9186	79.8158	97.253	54.1366	68.7278	33.7823	39.3573	70.9434	24.0054
103.761		Ave	52.7424	70.3829	68.8744	87.4276	61.3366	47.1247	129.612	75.7233	54.0685	69.7217	58.0808	103.297	91.0218	65.7182	77.2582	99.9805	51.6651	67.4976	37.2967	39.4958	70.4163	22.991
88.5112		SD	4.27307	3.0084	1.44317	7.02026	3.24509	2.14009	3.00798	7.56703	1.93206	5.77442	7.09454	10.7038	4.5892	5.70152	3.8081	10.1512	2.84492	2.98268	3.06374	3.70527
73.0958		h60ct1	106.032	61.5672	66.4462	78.9014	59.9724	42.7388	114.264	68.2825	59.3441	75.292	46.9256	102.808	82.0834	69.6026	89.9994	101.597	51.6358	57.4199	40.536	39.1751	70.7311	22.7864
79.0227		h60ct2	97.3208	62.2973	68.2027	87.3414	62.3713	47.9756	122.806	72.4626	50.2492	64.664	43.5896	95.9168	95.9883	66.9782	83.2225	101.287	53.583	58.7053	47.3196	50.8613	71.6571	22.1197
105.111		h60ct3	84.2496	66.5702	73.1855	274.706	64.1003	41.0005	115.398	75.7501	49.9028	69.421	40.5706	99.4861	87.5808	77.4086	78.8911	115.44	54.6982	59.8626	48.5946	39.3189	80.8068	50.8598
50.509		h60ct4	96.8377	68.235	68.1776	85.7207	64.9444	46.724	120.001	85.1379	50.6932	64.9094	48.7297	94.6623	92.4243	68.4806	84.8233	111.091	50.596	64.8846	27.5107	41.1804	71.7882	24.1898
63.0007		h60ct5	102.571	59.0288	73.9065		57.1232	45.342	126.313	69.5337	51.3023	66.5269	43.6017	96.6311	95.0294	59.234	78.8511	101.594	50.6791	64.3269	36.933	55.4807	70.211	24.08
44.3238		Ave	97.4021	63.5397	69.9837	131.667	61.7023	44.7562	119.756	74.2333	52.2983	68.1627	44.6834	97.9008	90.6212	68.3408	83.1575	106.202	52.2384	61.0399	40.1788	45.2033	73.6534	26.2338
40.1015		SD	8.284	3.77535	3.33871	95.4294	3.18865	2.86158	5.03778	6.74251	3.9733	4.41336	3.18908	3.26439	5.77988	6.49283	4.64591	6.6303	1.82692	3.37368	8.55805	7.49645
		h60dt1	56.8481	51.939	65.9392		55.9569	41.776	126.984	74.9283	61.8352	76.5863	57.3567	98.0165	94.2271	67.3908	75.9927	108.196	53.8205	63.822	44.3517	32.1011	68.8457	23.9132
		h60dt2	50.4656	65.5823	77.6372		65.1067	49.0866	127.288	73.866	45.9885	70.1554	50.8238	112.148	77.475	71.1209	81.6996	99.1776	48.7044	62.8068	43.7981	52.8376	69.7772	22.936
		h60dt3	45.6376	63.8538	69.1109	94.178	61.6872	40.6333	124.394	71.0031	56.6247	65.044	46.1209	103.938	89.5032	72.7579	76.2738	104.786	53.4547	61.677	45.7443	43.894	69.5158	23.2593
		h60dt4	69.5066	68.7566	67.4735	88.3499	62.8006	41.7929	125.516	72.1398	50.258	68.9759	48.4497	100.679	92.943	75.0254	79.3438	105.266	47.8762	64.1633	41.9509	31.0363	70.1152	23.8264
		h60dt5		74.4048	70.2942	92.6425		51.7864	129.969	77.5651	56.5235	66.7571	49.647	104.024	88.4078	79.184	81.8034	108.129	48.6892	62.5343	45.7742	40.6381	73.8208	24.2462
		Ave	55.6145	64.9073	70.091	91.7235	61.3879	45.015	126.83	73.9005	54.246	69.5037	50.4796	103.761	88.5112	73.0958	79.0227	105.111	50.509	63.0007	44.3238	40.1015	70.5568	23.01
		SD	10.337	8.28799	4.52866	3.02082	3.89061	5.06216	2.10652	2.54861	6.17518	4.42434	4.21973	5.31353	6.61636	4.39749	2.81686	3.67277	2.87852	1.00417	1.58344	8.98697
83.6003		h60et1	65.5684	61.5299	66.8575	89.2142	62.6138	49.7621	131.589	75.3502	51.2596	72.6058	57.0383	87.6706	101.159	72.9619	75.0164	99.4284	47.521	61.5666	51.926	49.1369	71.4888	21.4717
65.4302		h60et2	69.6019	67.4554	73.0663	80.038	60.8496	43.5062	119.026	72.0395	56.0053	64.3564	56.1304	96.7964	95.2569	67.5027	77.361	94.5744	55.0869	64.4462	43.8059	35.7297	69.6317	20.3413
74.322		h60et3	95.7376	66.0034	74.5053	89.4972	68.1752	45.3019	127.838	77.7014	55.4413	71.6817	51.771	106.57	88.0416	73.358	68.7732	97.052	50.8146	62.0554	41.8271	40.6607	72.6403	22.9388
88.4011		h60et4	91.1316	69.519	70.5453	90.9666	73.877	44.658	128.01	77.2866	44.5208	65.216	50.4335	95.8028	83.506	76.9136	66.5377	108.553	48.6591	61.7962	38.5136	44.6808	71.5564	23.5284
68.0774		h60et5	95.9618	62.6435	86.6354	92.2894	74.8714	39.655	115.752	82.13	50.9685	71.717	49.833	96.6177	89.9782	70.0961	73.8097	107.651	53.2857	61.5395	39.0292	34.6697	72.4567	23.4363
44.5766		Ave	83.6003	65.4302	74.322	88.4011	68.0774	44.5766	124.443	76.9015	51.6391	69.1154	53.0413	96.6916	91.5884	72.1664	72.2996	101.452	51.0735	62.2808	43.0204	40.9755	71.5548	21.7254
124.443		SD	14.8151	3.32134	7.47013	4.83488	6.36191	3.63284	6.71188	3.68004	4.60391	3.98089	3.32514	6.70391	6.81104	3.55756	4.49763	6.31694	3.14314	1.22822	5.42196	6.07696
76.9015
51.6391
69.1154
53.0413
96.6916
91.5884
72.1664
72.2996
101.452
51.0735
62.2808
43.0204
40.9755

## Sheet: dolxi-plental
		dorsi-plental flexion angle				sampling rate = 200Hz
						4th older butter worth filtering 10Hz of cut off frequency
41.8342			Subject 1	Subject 2	Subject 3	Subject 4	Subject 5	Subject 6	Subject 7	Subject 8	Subject 9	Subject 10	Subject 11	Subject 12	Subject 13	Subject 14	Subject 15	Subject 16	Subject 17	Subject 18	Subject 19	Subject 20	Ave	SD
43.3606		h45at1	53.3555	43.1758	56.6531	44.7161	44.0808	42.2244	43.7455	59.4148	37.9075	47.7239	53.0431	52.459	41.8059	42.7937	46.5043	44.1076	38.6761	31.3637	39.0857	41.1586	45.1998	6.87477
54.9984		h45at2	48.276	39.3735	55.8504	46.658	42.3144	44.1739	42.8238	60.7489	40.4355	38.5924	48.9497	51.1585	29.8227	40.5818	53.6497	39.4663	37.372	32.5077	38.6168	34.0987	43.2735	7.9752
48.1285		h45at3	45.8861	39.9317	56.4103		45.3463	42.027	44.2106	62.4152	39.4065	43.5263	48.5423	52.8845	45.1435	38.7492	51.5327	42.3499	36.7013	28.9669	34.4918	37.0556	43.9778	7.97953
45.1661		h45at4	47.7348	38.0726	49.1884	45.2836	42.1975	36.8309	42.484	61.7538	39.2299	53.7488	50.0224	52.5697	49.5912	37.8751	56.0726	41.6365	37.4519	31.2301	38.8774	35.0214	44.3436	7.97313
42.5468		h45at5	43.9568	39.6875	55.3754		43.1366	40.9737	48.2106	58.585	40.2434	43.4674	46.891	52.4944	47.7814	41.9545	53.9185	45.4565	35.1358	28.3166	40.0326	35.3957	44.2639	7.51013
46.0877		Ave	47.8418	40.0482	54.6955	45.5525	43.4151	41.246	44.2949	60.5836	39.4446	45.4118	49.4897	52.3132	42.829	40.3909	52.3355	42.6034	37.0674	30.477	38.2209	36.546	44.2403	7.09621
52.1851		SD	3.51845	1.8897	3.11836	0.99851	1.31761	2.72518	2.29595	1.58995	1.00377	5.6721	2.28324	0.667017	7.83937	2.07839	3.63475	2.30451	1.29361	1.76242	2.15197	2.79164
44.3493		h45bt1	35.4277	51.9548	56.0713	53.0414	42.0034	44.2586	53.4497	55.5025	40.1022	42.1593	47.0543	50.189	43.5572	35.7378	59.4197	46.492	38.5671	35.4993	40.8355	41.1898	45.6256	7.38195
48.1337		h45bt2	32.6367	51.4329	58.9073	51.7947	44.1308	47.3556	50.1797	48.0475	43.1311	46.8893	51.1335	54.9226	48.6753	39.9359	57.847	48.6788	45.51	36.7243	41.715	45.6176	47.2633	6.54772
46.7258		h45bt3	31.5167	54.0328	56.1247	49.9831	44.1193	41.6547	53.967	52.7375	43.9718	45.183	49.9524	54.8738	42.3216	43.9507	52.9606	48.9862	41.5018	30.1853	37.9951	43.4277	45.9723	7.39565
53.2243		h45bt4	33.8013	56.1327	53.934	44.8565	44.2277	48.5939	50.691	52.8735	43.901	45.0065	48.7946	56.0909	52.3126	42.5031	55.1775	50.4267	37.9624	32.3849	39.508	39.4255	46.4302	7.24542
45.3797		h45bt5	39.4982	27.0658	51.7156	50.6233	44.8444	48.6679	49.2944	51.0764	43.2679	48.1543	46.8931	55.3039	50.5674	43.8073	52.3904	41.7584	40.093	31.9767	41.1147	44.4203	45.1267	6.98311
45.9379		Ave	34.5761	48.1238	55.3506	50.0598	43.8651	46.1062	51.5164	52.0475	42.8748	45.4785	48.7656	54.276	47.4868	41.187	55.559	47.2684	40.7268	33.3541	40.2337	42.8162	46.0836	6.2661
53.1597		SD	3.1094	11.9177	2.69208	3.13437	1.083	3.06359	2.07053	2.74037	1.59403	2.2626	1.83378	2.33609	4.36784	3.44583	3.04455	3.38665	3.00778	2.68507	1.48917	2.49685
42.6565		h45ct1	45.7619	39.9505	56.7165		45.3257	43.8098	46.3614	48.4034	45.192	47.2128	48.7324	51.9614	46.3376	44.6189	54.1673	45.7605	47.4183	33.2602	47.6706	42.1606	46.3591	5.03303
44.8892		h45ct2	42.1253	39.3622	53.8756		50.4687	41.9954	52.1478	57.355	43.0744	49.3381	47.0787	53.5759	44.4332	42.3994	50.5897	43.7241	45.1754	34.3875	44.7277	39.359	46.0628	5.89227
34.308		h45ct3	41.2447	48.2164	56.1259	48.6522	41.7073	41.4407	44.3473	52.1611	45.4122	47.4851	43.2616	53.5455	42.904	48.9457	53.2148	39.4683	41.5927	33.5918	45.5173	41.1062	45.497	5.57001
47.2211		h45ct4	42.6523	45.6638	54.2586	50.2516	43.0347	44.2369	42.9679	52.751	42.0757	47.9841	46.7992	53.756	46.2989	47.1501	52.3224	40.9334	44.6366	37.1955	49.1606	42.1192	46.3124	4.66755
41.5422		h45ct5	37.3869	43.6099	54.0154	45.4816	45.2941	41.2512	44.614	50.2547	45.9922	48.6485	47.7568	53.2826	46.925	46.5754	55.5043	43.3963	45.6232	33.1049	49.0295	42.9659	46.0356	5.29997
		Ave	41.8342	43.3606	54.9984	48.1285	45.1661	42.5468	46.0877	52.1851	44.3493	48.1337	46.7258	53.2243	45.3797	45.9379	53.1597	42.6565	44.8892	34.308	47.2211	41.5422	46.0917	4.82679
		SD	3.01277	3.76037	1.32264	2.42775	3.34163	1.38365	3.5963	3.35695	1.68326	0.867006	2.07486	0.725909	1.67148	2.50917	1.85883	2.47265	2.11822	1.68837	2.022	1.38736	2.16406	0.885788
47.8638		h45dt1	50.5377	57.8102	64.548	58.8606	51.4415	49.9126	64.6341	62.1619	51.512	51.1707	50.497	62.5988	54.9077	50.9378	60.0256	53.9225	48.1941	40.5042	49.3169	48.7105	54.1102	6.39399
45.3355		h45dt2	44.7823	53.3962	65.9525	58.4479	52.6646	49.293	68.1781	64.2691	51.2051	52.6739	53.1861	65.0548	52.4856	50.992	52.3877	53.8669	44.0097	38.5208		51.8226	53.8521	7.70471
55.537		h45dt3	47.438	54.7069	65.7608	55.8525	48.6942	48.1326	68.4999	58.0594	50.5361	52.7824	48.1279	61.4865	60.246	51.7091	58.2679	53.161	46.0411	37.7693	46.6693	47.919	53.093	7.40854
47.1881		h45dt4	53.6999	56.9509	63.511	62.223	51.6743	54.1035	64.3443	67.9359	49.8009	52.4298	51.5696	62.2983	59.2342	50.4094	62.5975	52.7739	39.8226	42.0841	47.5634	53.9838	54.9505	7.43545
42.5002		h45dt5	48.6179	51.674	64.2149	63.2528	52.7835	51.9582	68.3653	62.6574	50.6782	58.4267	53.9523	62.3525	53.9918	50.3969	60.5033	54.743	42.552	36.9348	42.826	54.0737	54.2478	7.99156
42.3726		Ave	49.0152	54.9076	64.7974	59.7274	51.4516	50.68	66.8043	63.0168	50.7465	53.4967	51.4666	62.7582	56.173	50.889	58.7564	53.6935	44.1239	39.1626	46.5939	51.3019	53.9781	7.06629
45.1241		SD	3.34766	2.51899	1.03905	3.00249	1.65063	2.36413	2.11898	3.57776	0.659434	2.83022	2.30396	1.35029	3.38808	0.537994	3.87994	0.760473	3.21042	2.10069	2.7421	2.88557
57.9319		h45et1	50.9403	41.7409	54.8328	44.6254	33.5625	43.3013	45.8176	50.3782	43.4458	46.6035	54.577	54.0002	33.6125	39.6418	52.5081	41.1369	38.0056	29.1656	37.5961	39.6017	43.7547	7.49038
43.1613		h45et2	48.8072	28.4024	60.5411	47.1471	48.1317	49.5276	51.283	52.1101	43.9409	51.6286	52.6958	55.7411	41.7419	39.1138	48.0938	40.6757	38.5049	29.1645	37.6051	42.5629	45.371	8.27316
49.8206		h45et3	44.8044	40.9223	56.8235		45.889	39.584	50.1371	54.4224	46.3121	55.0869	53.2074	53.699	36.3825	38.2243	50.9611	38.8174	38.0582	29.1868	42.1134	37.2065	44.8336	7.84921
50.0513		h45et4	36.564	41.3567	54.7449	43.8585	47.947	45.592	49.2487	54.3253	44.738	48.0427	52.2269	53.2566	35.8334	38.5263	48.355	40.4299	37.705	31.5046	40.005	38.1606	44.1211	6.78302
51.9981		h45et5	42.5772	44.9034	56.752	46.2229	52.6058	42.3509	48.9627	56.6039	44.0497	48.2846	57.1769	55.3442	38.0154	36.8726	50.8689	40.034	40.4865	28.1408	35.1837	36.4322	45.0934	8.19441
44.3305		Ave	44.7386	39.4651	56.7388	45.4635	45.6272	44.0711	49.0898	53.568	44.4973	49.9293	53.9768	54.4082	37.1171	38.4757	50.1574	40.2188	38.552	29.4325	38.5007	38.7928	44.641	7.14527
44.3838		SD	5.62395	6.38043	2.3491	1.49328	7.17601	3.73405	2.0406	2.38852	1.11432	3.42102	1.99349	1.07799	3.0276	1.04912	1.88314	0.879541	1.1185	1.2415	2.64278	2.41642
52.9554		h60at1	49.5384	45.2732	52.883	45.5041	42.1719	43.2828	41.4412	56.2945	44.2696	53.6171	50.2162	53.9321	43.6147	43.9653	54.2401	46.0754	41.2144	32.2177	43.7583	41.7438	46.2627	5.90951
45.1654		h60at2	50.6831	45.3138	54.0821	48.5364		40.8824	42.6007	59.9441	43.5468	50.8807	47.6887	52.0949	42.206	44.2715	53.6281	43.6767	37.2713	31.5199	43.0372	41.9676	45.9911	6.61666
40.1664		h60at3	46.7801	41.5401	55.6673		44.8981	46.1932	48.5472	54.2181	42.9109	44.9681	49.6687	50.611	45.1702	43.7721	56.9873	44.8604	42.0265	28.9894	37.3363	45.2525	45.8104	6.42183
30.4633		h60at4	47.1655	48.4347	57.6208	48.5364	41.4273	40.8842	42.8934	60.0869	43.3322	51.7368	49.8561	49.5952	45.814	44.2744	50.5805	45.9143	40.809	27.6877	36.7623	39.861	45.6636	7.17748
39.5927		h60at5	45.1516	46.1155	57.432	46.1755	41.5037	40.6206	50.1378	59.1158	41.7468	47.9005	52.827	53.7575	44.8475	45.6354	49.3412	45.3003	39.5106	31.9017	37.0696	39.7893	45.794	6.76567
41.7228		Ave	47.8638	45.3355	55.537	47.1881	42.5002	42.3726	45.1241	57.9319	43.1613	49.8206	50.0513	51.9981	44.3305	44.3838	52.9554	45.1654	40.1664	30.4633	39.5927	41.7228	45.8832	6.19355
		SD	2.2232	2.48106	2.06828	1.58085	1.63318	2.39432	3.92944	2.5772	0.93136	3.40744	1.837	1.90676	1.43171	0.731513	3.04393	0.963921	1.85626	2.00874	3.48874	2.22057
		h60bt1		54.5502	57.4831		45.5522	37.5708	45.5594	51.4336	48.2896	46.9588	52.3229	57.5053	35.4063	45.3304	54.841	49.8121	43.536	31.7829	48.1939	48.6571	47.4881	7.1539
		h60bt2	43.7444	56.269	57.2573	52.5325	48.8475	44.1087	46.8945	49.9857	46.2982	45.4968	53.5649	59.5281	50.2331	45.1179	57.508	53.3456	43.895	35.2559	43.9801	45.3046	48.9584	6.08436
		h60bt3	45.2046	51.9697	62.0759	51.2014	47.0639	51.5121	53.2312	52.2998	49.5023	48.9381	52.1777	58.1907	48.8796	47.422	55.6584	52.3748	44.2761	31.476	41.4403	44.0899	49.4492	6.47902
		h60bt4	42.6457	51.5285	58.5957	51.8435	47.1431	43.6967	48.5716	57.662	46.9017	49.9628	55.2357	58.0151	38.0846	48.9641	54.0788	49.2685	42.1204	33.9796	46.8474	43.905	48.4525	6.57652
		h60bt5	43.0507	48.843	58.1877	51.613	44.8964	41.3884	51.3708	57.3658	46.1582	52.0639	50.5554	54.4923	49.2958	43.1083	58.0802	48.0142	45.4261	37.6191	43.3715	46.4868	48.5694	5.72116
		Ave	43.6613	52.6321	58.72	51.7976	46.7006	43.6554	49.1255	53.7494	47.43	48.6841	52.7713	57.5463	44.3799	45.9885	56.0333	50.563	43.8507	34.0227	44.7666	45.6887	48.5884	5.84405
		SD	1.1244	2.86878	1.95128	0.557316	1.54198	5.10139	3.1583	3.53614	1.43271	2.56214	1.74406	1.86353	7.05035	2.2581	1.71368	2.22269	1.19975	2.54748	2.72511	1.95792
46.8592		h60ct1	44.8373	43.0588	56.0413	51.5502	41.7808	41.7849	48.3036	47.7588	45.8944	54.5052	49.4624	57.8885	45.938	50.4522	57.9989	46.141	47.8197	32.1729	48.8934	43.6191	47.7951	6.15242
44.9838		h60ct2	41.9789	39.3905	56.9841	51.5173	47.9873	43.3883	49.5413	52.9114	45.5347	46.7652	51.1678	54.0267	51.8927	50.5392	52.9933	46.0496	46.3142	37.4521	51.8561	41.364	47.9827	5.27418
61.0898		h60ct3	45.1273	42.4015	56.9547	52.1379	47.7368	44.1352	45.3878	54.5066	42.5427	49.9481	51.2933	55.3788	45.189	51.3402	50.9434	45.3225	45.0366	36.0634	52.9081	37.8657	47.611	5.66551
46.7266		h60ct4	42.6723	43.0531	59.6852	52.313	46.7712	48.0228	47.083	53.5629	45.6598	50.2196	49.7314	54.5127	51.8314	47.4128	55.9172	45.7341	46.8354	41.3135	40.4095	40.0174	48.1379	5.36548
47.7582		h60ct5	42.4659	40.9189	58.357		45.4613	42.0908	42.7927	52.5039	45.3054	48.3736	49.0997	56.4738	52.6391	49.3548	57.8523	43.8944	46.7939	40.8443	48.4487	43.163	47.7281	5.6241
41.7616		Ave	43.4163	41.7646	57.6045	51.8796	45.9475	43.8844	46.6217	52.2487	44.9874	49.9623	50.1509	55.6561	49.498	49.8198	55.141	45.4283	46.5599	37.5693	48.5032	41.2058	47.8925	5.15384
46.9023		SD	1.45512	1.58841	1.4271	0.405928	2.53175	2.50301	2.63388	2.62149	1.38312	2.89179	1.01172	1.55659	3.61548	1.51979	3.09652	0.915367	1.01225	3.74657	4.90681	2.3584
53.9726		h60dt1	54.0426	17.1082	62.2625		55.3498	55.4116	67.5937	62.4442	55.3186	55.636	54.9243	64.6841	55.2326	51.4403	61.2175	53.955	49.4044	41.7004	53.3264	52.5122	53.8718	10.655
48.0293		h60dt2	50.3463	52.2793	67.3556	59.3645	53.2581	53.7156	64.8706	62.4975	53.275	52.5209	53.2521	66.0777	59.0495	52.1489	59.725	52.4312	48.0277	37.1952	53.73	56.4003	55.376	6.93505
50.291		h60dt3	51.8402	53.5681	65.8542	60.7028	49.968	55.1105	65.6235	56.4329	53.4767	45.9526	63.943	66.4587	57.385	52.4926	57.413	49.1116	49.1685	39.2922	47.861	55.0883	54.8372	7.18817
52.0961		h60dt4	57.4237	52.6414	60.8175	59.4247	47.7268	55.6864	66.259	58.3911	52.8829	54.6087	54.08	67.0184	55.1646	52.6317	60.4186	50.3417	50.4408	40.9666	49.569	55.2547	55.0874	6.11402
54.476		h60dt5		52.0356	63.4417	59.1014		49.9705	60.2795	64.9297	53.8843	60.0239	57.1423	64.1702	58.274	52.905	58.5925	51.5356	46.195	37.067	50.4869	50.4118	55.0248	7.04754
38.1961		Ave	53.4132	45.5265	63.9463	59.6483	51.5757	53.9789	64.9253	60.9391	53.7675	53.7484	56.6683	65.6818	57.0212	52.3237	59.4733	51.475	48.6473	39.2443	50.9947	53.9335	54.8466	6.52696
39.7491		SD	3.07464	15.897	2.65247	0.716874	3.38982	2.36566	2.7827	3.44299	0.939299	5.14702	4.3173	1.20697	1.76506	0.563978	1.50162	1.86671	1.61703	2.11781	2.50148	2.4283
50.626		h60et1	42.7041	42.1202	60.2151	45.3652	46.6111	43.4525	47.0469	52.8099	49.636	49.7986	53.0861	51.3459	29.718	41.6823	52.7476	42.4618	39.7653	31.233	40.8851	42.3497	45.2517	7.31323
39.7404		h60et2	48.3323	42.6378	62.9489	45.4823	47.7423	43.9954	46.73	50.5979	47.2007	52.3559	53.452	57.8942	38.5373	39.4244	52.2319	36.9767	41.8726	30.75	39.1778	40.9932	45.9667	7.65102
40.9763		h60et3	47.8734	45.8065	60.8526	48.7921	46.2542	45.1647	48.5654	54.5979	47.9312	56.9963	56.3842	53.9799	40.4067	39.6203	50.069	38.0768	40.7806	26.5455	40.9979	39.8507	46.4773	8.02853
29.2829		h60et4	50.8308	44.2617	60.2001	46.6518	50.1974	42.524	45.9725	55.8438	48.7652	44.599	47.3901	53.5213	37.966	38.5029	45.1842	41.5537	41.1363	30.019	41.6751	42.3977	45.4596	6.76374
40.5713		h60et5	44.5555	50.093	61.2322	47.3417	47.986	33.6714	46.1966	56.0134	46.6133	47.7053	50.168	55.6385	44.3524	39.5154	52.8973	39.6331	41.3269	27.8669	40.1204	36.4806	45.4704	8.03139
40.4144		Ave	46.8592	44.9838	61.0898	46.7266	47.7582	41.7616	46.9023	53.9726	48.0293	50.291	52.0961	54.476	38.1961	39.7491	50.626	39.7404	40.9763	29.2829	40.5713	40.4144	45.7251	7.1502
		SD	3.22274	3.20181	1.12798	1.4188	1.54754	4.62228	1.02215	2.28021	1.20667	4.70513	3.43036	2.44899	5.35805	1.16907	3.24666	2.29735	0.783684	1.99974	0.954449	2.43959

## Sheet: LR_2peak_max
		Max Loading Rate of 2nd peak				sampling rate = 1600Hz
						4th older butter worth filtering 200Hz of cut off frequency
			Subject 1	Subject 2	Subject 3	Subject 4	Subject 5	Subject 6	Subject 7	Subject 8	Subject 9	Subject 10	Subject 11	Subject 12	Subject 13	Subject 14	Subject 15	Subject 16	Subject 17	Subject 18	Subject 19	Subject 20	Ave	SD
		h45at1	174.036	332.918	229.908	134.189	205.971	271.687	341.378		345.067	355.524	97.4249	157.892	253.454	316.562	227.846	214.969	343.312	289.836	229.849	224.668	249.815	76.977
		h45at2		382.704	268.111	136.074	198.344	295.121	359.394	100.525	388.675	330.574	191.506	269.724	331.308	258.134	163.262	314.943	306.35	297.559	397.088	375.446	282.36	88.4421
		h45at3	315.483	447.393	249.068	170.598	211.688	324.311	309.595	154.006	391.362	408.819	205.236	136.135	259.519	319.122	216.441	303.977	404.449	354.543	406.518	352.174	297.022	92.8775
		h45at4	289.845	381.989	222.303	155.939	217.683	306.161			411.264	310.276	205.573	161.312	313.48		143.426	416.485	363.534	361.202	294.513	357.453	288.967	89.5738
		h45at5	409.899	465.567	262.256	126.769	245.273	215.672	291.05	122.229	401.35	378.273	260.863	114.69	359.732	253.122	172.631	292.022	343.798	291.667	248.388	390.153	282.27	100.924
		Ave	297.316	402.114	246.329	144.714	215.792	282.59	325.354	125.587	387.544	356.693	192.12	167.951	303.499	286.735	184.721	308.479	352.289	318.961	315.271	339.979	277.702	80.9058
		SD	97.0544	53.9588	19.8904	18.0514	17.9615	41.9828	30.7712	26.8985	25.3645	38.7974	59.2581	59.9001	46.0268	35.9924	35.9786	72.0109	35.7428	35.7129	82.4942	66.1931
		h45bt1	345.712	366.458	232.046	226.048	260.305	357.552	333.587	221.807	355.273	370.973	323.891	263.664	264.84	325.208	259.257	511.528	457.515	473.734	347.32	415.025	335.587	83.388
		h45bt2	453.071	377.993	292.873	217.254	255.833	338.007	398.419	341.093	410.512	501.439	295.778	276.172	339.993	392.757	255.037	361.007	398.318	387.15	408.402	344.02	352.256	71.3922
		h45bt3	464.487	381.334	291.437		311.752	395.955	436.974	329.544	422.547	512.427	250.406	207.912	359.522	362.819	273.847	414.42	442.022	463.996	438.613	406.705	377.196	81.4836
		h45bt4	356.433	301.635	307.745	263.403	281.089	344.785	304.401	352.012	378.796	512.94	269.538	194.393	368.431	296.372	296.133	360.884	407.662	399.344	394.658	524.064	345.736	79.6423
		h45bt5	429.077	369.928	264.241	289.644	306.664	290.571		371.742	401.989	524.919	310.276	261.467	265.503	368.293	241.811	573.476	426.123	410.854	363.291	375.459	360.28	89.3438
		Ave	409.756	359.47	277.668	249.088	283.128	345.374	368.345	323.24	393.824	484.54	289.978	240.722	319.658	349.09	265.217	444.263	426.328	427.015	390.457	413.055	353.011	70.4763
		SD	55.2042	32.8794	29.9458	33.6349	25.7069	37.9627	60.3084	58.7947	26.8431	64.0268	29.9146	36.8654	50.7916	38.1234	20.7197	94.8617	24.2485	39.2628	36.2541	68.0928
380.846		h45ct1	147.587	553.807	295.017	323.267	264.487	404.408	283.188	416.297	489.72	500.291	132.874	159.786	286.193	233.402	89.3746	196.556	462.768	439.763	333.926	349.614	318.116	133.899
543.799		h45ct2	437.223	541.581	455.43	244.924	186.957	379.837	302.53	91.8013	532.228	555.15	171.544	201.429	432.504	364.911	86.8617	357.063	477.688	393.905	240.083	499.422	347.654	148.842
432.3		h45ct3	354.532	494.47	372.348	311.663	297.585	410.225	435.031	258.987	507.107	527.973	395.471	269.618	313.793	294.243	119.53	574.943	442.975	417.661	277.414	343.078	370.932	109.436
242.992		h45ct4	496.136	441.582	350.732	289.445	300.88	446.953	594.515	297.663	489.589	535.762	354.824	291.307	270.062	281.319	84.4546	487.535	442.052	399.27	255.396	415.56	376.252	120.55
217.014		h45ct5	540.197	574.63	370.855	100.938	283.155	455.923	383.858	335.473	495.097	483.476	242.985	181.439	342.777	393.469		520.922	502.415	515.832	393.896	460.648	398.841	128.152
351.229		Ave	395.135	521.214	368.876	254.047	266.613	419.469	399.824	280.044	502.748	520.531	259.54	220.716	329.066	313.469	95.0553	427.404	465.58	433.286	300.143	413.664	359.321	111.27
452.487		SD	154.874	53.3546	57.6455	90.6777	46.7886	31.4927	124.969	120.236	17.9549	28.5858	113.598	57.0126	64.1096	64.9234	16.4398	151.96	25.3766	49.5176	63.3582	68.283	70.0579	42.4422
328.526		h45dt1	281.97	348.057	167.32	127.228	239.101	362.818	244.743	56.5174	354.984	417.395	183.357	187.909	190.95	290.872	181.692	321.946	476.272	378.539	337.909	304.899	272.724	105.962
520.392		h45dt2	403.132	369.933	82.0252	162.881	307.554	336.373	155.226	135.119	388.502	520.791	312.586	208.892	242.192	277.233	472.668	369.692	384.811	472.839	485.927	356.596	322.249	125.63
563.328		h45dt3	305.479	390.434	130.215	209.594	293.051	288.249	198.764	191.569	404.383	531.248	391.815	217.091	231.382	265.882	285.417	367.452	431.866	423.336	393.558	425.434	318.811	104.559
210.086		h45dt4	219.022	269.902	221.554	170.144	278.594	370.393	292.063	105.923	408.554	515.591	288.631	104.131	242.221	294.834	289.667	436.024	402.815	382.748	413.361	352.244	302.921	108.865
221.142		h45dt5	376.459	373.928	146.347	172.416	265.863	315.271	264.001	271.05	406.769	508.21	295.571	195.763	113.098	322.026	266.297	493.44	414.253	416.182	362.383	383.146	318.124	108.852
394.46		Ave	317.212	350.451	149.492	168.452	276.833	334.621	230.959	152.036	392.638	498.647	294.392	182.757	203.968	290.169	299.148	397.711	422.003	414.729	398.627	364.464	306.966	100.745
375.35		SD	74.0159	47.4954	51.0981	29.3328	26.2389	33.9211	54.2853	82.5586	22.5047	46.1887	74.474	45.3862	55.0062	21.1796	106.375	67.2177	34.8348	38.0312	56.7104	44.2312
375.118		h45et1	252.893	557.196	455.444	243.609		302.981	407.399	338.877	531.329	530.418	76.4063	275.725	368.369	365.892	330.623	341.097	469.465	327.712	363.225	364.854	363.343	115.242
458.8		h45et2	314.456	542.887	506.189			272.352	442.116	268.1	525.182	558.164	235.367	269.067	386.909	407.865	356.654	342.888	505.944	520.775	457.305	293.121	400.297	109.893
490.551		h45et3	476.647	533.953	481.458	242.375		510.562	447.547	317.395	510.967	616.032	228.899	247.856	490.992	373.322	454.912	517.051	487.371	564.004	504.686	356.89	440.154	113.146
489.562		h45et4	481.395	570.192	345.871			387.765	517.187	326.217	505.134	517.933	335.272	195.023	343.644	378.874	355.736	546.897	526.671	505.173	358.345	385.018	421.241	102.072
437.258		h45et5	378.836	514.765	372.539		217.014	282.485	448.186	392.042	529.348	594.094	174.485	118.038	382.387	350.795	377.665	546.068	463.306	530.148	502.729	394.546	398.393	130.141
358.886		Ave	380.846	543.799	432.3	242.992	217.014	351.229	452.487	328.526	520.392	563.328	210.086	221.142	394.46	375.35	375.118	458.8	490.551	489.562	437.258	358.886	392.206	108.213
		SD	100.089	21.3121	69.7371	0.872699	#DIV/0!	99.9963	39.9045	44.5027	11.6666	41.5171	94.6076	65.7693	56.5335	21.0127	47.618	107.307	26.1658	93.0084	72.3587	39.7465
		h60at1	341.742	388.184	291.936	322.82	275.149	336.122		185.382	545.998	396.357	353.736	513.232	407.159	307.649	180.606	417.348	396.931	363.794	414.374	389.426	359.366	91.4297
		h60at2	334.005	416.382	499.494	152.106	407.24	268.416	478.17		477.157	529.887	412.616	332.302	398.518	358.394	212.939	406.748	416.314	422.184	495.601	294.299	384.883	100.143
		h60at3	416.77	530.074	400.814	269.163	318.184	285.543	346.366	254.949	528.757	497.03	233.65	210.914	482.837	332.886	206.257	443.486	404.209	406.359	432.76	381.88	369.144	102.767
		h60at4	402.716	444.191	332.651	272.8	287.989	348.31	447.373	172.177	451.041	393.971	216.992	248.658	376.745	389.833	309.553	451.603	417.362	420.148	440.161	406.902	361.559	84.4115
		h60at5	568.182	475.474	370.896	257.716	311.479	342.023	413.36	198.574	440.755	541.24	207.327	251.743	187.48	334.599	365.556	520.897	444.118	424.415	414.211	434.342	375.219	113.467
		Ave	412.683	450.861	379.158	254.921	320.008	316.083	421.317	202.771	488.742	471.697	284.864	311.37	370.548	344.672	254.982	448.016	415.787	407.38	439.421	381.37	368.833	79.8659
		SD	94.2322	54.8683	78.722	62.6727	51.7762	36.4621	56.5455	36.4168	46.738	71.7312	92.6086	121.208	109.868	30.9795	78.8639	44.6896	17.993	25.3631	33.4066	52.6887
614.861		h60bt1	424.578	352.816	376.837		399.679	424.102	360.302	474.832	523.255	622.363	414.751	245.049	380.859	402.049	340.624	442.802	503.624	554.672	478.613	549.085	435.31	89.782
600.76		h60bt2	559.983	336.42	368.933	239.408	390.779	531.91	438.197	524.158	463.561	527.286	392.461	259.766	375.962	384.214	365.949	520.603	463.382	405.16	484.462	579.035	430.581	95.0827
463.646		h60bt3	456.535	444.099	303.052	271.296	281.617	305.883	353.463	306.284	427.521	563.745	288.305	219.932	375.866	410.499	324.742	369.545	471.304	483.771	549.974	442.556	382.499	95.9602
262.701		h60bt4	509.193	453.036	228.276	369.055	377.577	309.556	695.822	388.768	477.227	552.637	253.657	208.893	342.289	371.135	482.245	504.316	485.691	523.114	552.303	544.297	431.454	125.077
380.255		h60bt5	495.269	535.377	219.312	335.604	369.299	425.904	322.896	366.953	446.248	552.239	349.86	294.067	335.164	332.568	285.722	496.316	458.104	481.778	405.15	476.662	399.224	91.4625
450.317		Ave	489.112	424.35	299.282	303.841	363.79	399.471	434.136	412.199	467.562	563.654	339.807	245.541	362.028	380.093	359.856	466.716	476.421	489.699	494.1	518.327	414.499	82.6586
366.777		SD	51.6957	81.2226	74.6948	59.0832	47.4056	94.4577	152.34	86.9943	36.2931	35.4297	68.1257	33.75	21.5151	30.6693	74.3554	61.6599	18.4232	56.0863	60.7338	56.5311
414.154		h60ct1	636.613	603.629	386.982	363.528	386.252	499.27	405.354	535.731	544.757	603.391	367.233	307.616	354.68	442.424	287.156	473.491	526.105	584.925	449.749	660.094	470.949	112.604
551.419		h60ct2		601.105	546.152	208.875	526.235	546.935	340.688	379.401	589.221	578.251	462.432	335.245	505.179	396.27	170.777	450.816	533.424	470.199	488.064	599.015	459.383	125.778
571.003		h60ct3	635.425	552.157	385.504	212.715	318.122	398.294	428.271	314.56	527.828	577.497	328.286	260.511	484.348	424.698	281.271	571.853	518.186	597.33	471.365	653.427	447.082	131.861
373.561		h60ct4	418.483	579.241	542.321	391.949	346.887	324.06	302.458	339.347	540.961	547.621	379.416	353.981	472.758	390.791	227.696	585.852	523.999	473.341	425.083	656.248	441.125	112.765
292.104		h60ct5	768.923	667.665	457.269	136.435	323.777	483.027	357.113	501.733	554.327	548.254	330.436	203.166	373.279	458.078	357.557	608.152	485.758	543.727	419.858	443.271	451.09	149.042
438.049		Ave	614.861	600.76	463.646	262.701	380.255	450.317	366.777	414.154	551.419	571.003	373.561	292.104	438.049	422.452	264.891	538.033	517.495	533.904	450.824	602.411	455.481	110.285
422.452		SD	145.139	42.7493	79.0907	109.784	85.8922	88.6688	50.4497	98.9618	23.1719	23.4944	54.5021	60.907	68.9207	28.9875	69.9853	70.9219	18.5599	60.1014	29.2889	92.4195
264.891		h60dt1	440.044		421.205	144.69	347.596	280.68	378.069	323.066	474.662	547.088	492.941	276.105	99.0241	414.289	391.212	449.666	465.439	435.838	398.155	681.937	392.721	133.167
538.033		h60dt2	423.523	537.122	119.069	310.811	416.692	324.012	311.016	267.194	481.2	542.816	423.407	151.657	343.988	382.119	306.759	620.008	463.862	486.464	455.853	431.351	389.946	125.916
517.495		h60dt3	459.55	477.744	248.138	236.474	384.299	314.639	357.809	443.532	448.444	538.349	400.897	276.449	214.363	327.665	439.759	593.254	457.876	485.356	419.356	398.743	396.135	101.745
533.904		h60dt4	352.698	465.648	323.758	186.413	324.533	360.577	280.712	452.228	470.327	555.571	425.822	143.716	220.509	362.268	300.035	671.025	464.815	468.611	401.353	507.306	386.896	128.096
450.824		h60dt5	446.575	424.429	209.693	142.631	363.852	325.288	488.699	260.731	436.09	549.242	327.65	157.634	271.625	346.755	294.093	614.3	459.119	472.493	437.338	529.608	377.892	129.888
602.411		Ave	424.478	476.236	264.372	204.204	367.394	321.039	363.261	349.35	462.145	546.613	414.143	201.112	229.902	366.619	346.372	589.651	462.222	469.752	422.411	509.789	389.553	109.417
		SD	42.1718	46.5667	114.553	70.8098	35.2052	28.548	79.8867	93.204	19.0612	6.52098	59.346	68.7935	89.743	33.3304	65.5385	83.3059	3.47404	20.5047	24.4046	110.134
511.687		h60et1	462.278	578.576	560.804	203.845	180.019	365.178	620.902	469.988	666.87	594.234	279.19	420.686	492.702	433.469	392.22	436.502	534.65	625.114	551.733	404.033	463.65	135.588
580.787		h60et2	484.863	607.753	473.221		433.379	461.346	545.782	454.928	526.119	617.437	397.505	368.447	362.143	443.789	365.688	743.686	503.282	605.634	414.859	608.646	495.711	103.913
462.415		h60et3	641.992	602.357	404.122	248.109	321.302	360.881	579.713	413.777	602.428	634.724	368.538	184.446	377.892	442.668	514.059	754.269	482.593	530.196	468.299	339.336	463.585	144.807
270.328		h60et4	283.84	510.377	545.545		289.568	504.225	499.157	450.579	563.64	642.441	312.937	249.795	488.56	388.601	456.001	634.51	527.707	570.637	507.057	325.338	460.554	119.467
315.331		h60et5	685.46	604.87	328.384	359.031	352.385	466.262	451.53	397.428	582.47	590.916	429.812	315.421	451.528	489.241	457.008	596.637	465.303	511.583	473.549	490.968	474.989	99.4298
431.578		Ave	511.687	580.787	462.415	270.328	315.331	431.578	539.417	437.34	588.305	615.951	357.597	307.759	434.565	439.554	436.995	633.121	502.707	568.633	483.099	433.664	467.542	102.988
539.417		SD	159.884	41.033	97.5579	79.9436	92.6244	64.7569	66.425	30.4083	52.1571	23.2096	61.3789	93.6218	61.3189	35.8108	58.7156	129.319	29.3656	48.206	50.6251	117.7
437.34
588.305
615.951
357.597
307.759
434.565
439.554
436.995
633.121
502.707
568.633
483.099
433.664

## Sheet: LR_2peak_average
		Average Loading Rate of 2nd peak				sampling rate = 1600Hz
						4th older butter worth filtering 200Hz of cut off frequency
			Subject 1	Subject 2	Subject 3	Subject 4	Subject 5	Subject 6	Subject 7	Subject 8	Subject 9	Subject 10	Subject 11	Subject 12	Subject 13	Subject 14	Subject 15	Subject 16	Subject 17	Subject 18	Subject 19	Subject 20	Ave	SD
		h45at1	71.0876	178.411	90.9977	70.8222	106.76	132.608	199.281		171.196	177.286	46.0097	80.2859	136.532	160.483	142.372	104.671	191.602	148.053	111.207	146.114	129.778	44.8097
		h45at2		227.258	108.506	63.0966	93.6893	131.899	221.088	41.5795	172.979	195.091	89.6648	131.414	206.333	120.151	90.6826	137.344	169.372	141.288	190.575	203.5	143.974	54.828
		h45at3	155.644	244.042	100.776	75.7786	96.911	154.027	209.587	55.0471	173.824	212.359	83.9268	63.0286	124.027	160.96	129.056	137.094	216.02	164.968	199.526	183.426	147.001	55.2353
		h45at4	140.146	226.657	94.32	71.0269	94.6401	170.22			175.48	126.993	89.9781	78.1153	149.527		77.1713	216.725	216.607	157.786	130.759	192.775	141.702	52.4497
		h45at5	207.775	275.935	114.619	67.7836	111.944	108.698	172.885	45.8612	172.76	209.875	121.232	51.4686	174.023	130.249	104.711	131.041	193.525	148.66	109.55	197.099	142.485	58.2054
		Ave	143.663	230.461	101.844	69.7016	100.789	139.49	200.71	47.4959	173.248	184.321	86.1622	80.8625	158.088	142.961	108.799	145.375	197.425	152.151	148.324	184.583	139.823	48.4932
		SD	56.3723	35.3065	9.7849	4.67029	8.11394	23.4989	20.5778	6.88098	1.56799	34.9683	26.8045	30.5998	32.7095	20.9198	26.8455	42.0899	19.6837	9.26057	43.5788	22.7094
214.783		h45bt1	174.194	202.985	100.037	107.435	127.318	153.779	152.773	75.6071	197.652	149.112	123.133	121.842	109.616	145.401	114.249	235.851	182.225	210.373	144.657	199.15	151.369	42.8882
254.942		h45bt2	235.689	210.06	118.776	97.1718	116.636	149.568	171.828	145.807	226.013	251.003	128.451	147.265	193.183	188.262	136.655	150.488	215.849	171.886	244.461	143.335	172.119	46.0425
129.307		h45bt3	250.257	190.896	132.101		131.984	198.676	199.38	136.063	228.298	194.407	109.353	82.278	155.78	164.087	166.131	165.141	224.412	238.782	188.089	184.044	175.798	44.6078
82.0319		h45bt4	174.56	142.083	143.791	119.326	117.304	157.838	174.638	131.337	148.973	195.452	97.0141	71.6276	201.987	139.539	158.15	146.187	159.706	189.9	170.288	264.925	155.231	41.2942
107.545		h45bt5	202.613	192.011	141.288	121.761	140.575	122.582		151.299	170.462	193.971	123.707	145.598	146.296	177.856	139.745	335.298	162.874	205.654	156.196	168.863	168.35	48.1903
177.438		Ave	207.463	187.607	127.199	111.424	126.763	156.489	174.655	128.022	194.28	196.789	116.332	113.722	161.372	163.029	142.986	206.593	189.013	203.319	180.738	192.063	163.993	33.8035
230.58		SD	34.7886	26.661	18.0732	11.3773	10.1286	27.3244	19.1327	30.3359	34.6251	36.1513	12.9365	35.2415	37.4124	20.7376	20.261	80.5231	29.8392	24.9046	39.1408	45.6509
100.08		h45ct1	68.0421	282.264	100.284	99.6453	110.464	174.181	132.792	153.902	237.363	288.997	58.2698	63.6983	126.852	99.6437	45.4376	70.9782	200.78	198.45	115.374	219.792	142.361	74.1869
235.017		h45ct2	214.133	286.766	151.613	76.5069	70.798	153.343	153.371	35.9123	288.131	208.776	69.9015	72.2942	189.151	139.277	44.2972	142.595	202.728	171.869	98.4092	234.96	150.242	75.5802
261.968		h45ct3	207.406	256.979	153.346	98.3754	125.43	178.413	248.742	90.5547	236.057	284.823	174.143	95.0785	199.655	116.1	53.6119	333.72	192.083	230.686	101.037	159.951	176.81	74.1103
107.995		h45ct4	261.284	192.917	115.815	83.9896	121.176	175.871	369.673	98.6773	175.979	276.141	148.74	144.545	139.688	115.064	45.4569	262.448	202.232	224.573	105.262	250.084	175.481	79.7967
90.2404		h45ct5	323.05	255.781	125.479	51.6422	109.859	205.379	248.319	121.354	237.556	251.102	88.9227	75.5864	217	170.379		257.404	215.616	230.114	133.806	212.768	185.848	74.789
174.469		Ave	214.783	254.942	129.307	82.0319	107.545	177.438	230.58	100.08	235.017	261.968	107.995	90.2404	174.469	128.093	47.2009	213.429	202.688	211.138	110.778	215.511	164.762	65.1126
128.093		SD	94.1697	37.4539	22.9914	19.591	21.6211	18.5424	94.2271	43.4729	39.748	33.1707	50.8015	32.4564	39.1658	27.5506	4.30827	105.019	8.41783	25.6208	14.4022	34.2282	38.348	28.2033
47.2009		h45dt1	118.933	158.34	59.6134	54.0063	103.515	159.298	148.629	30.2201	133.612	182.618	85.1997	79.2197	67.4289	127.126	105.515	193.276	240.299	207.388	145.821	145.524	127.279	55.2078
213.429		h45dt2	171.649	202.548	48.6428	62.6902	131.318	146.954	61.238	53.4839	150.051	206.103	128.793	89.3906	126.652	126.227	208.106	158.651	193.536	229.082	261.411	226.345	149.144	63.6134
202.688		h45dt3	117.988	224.644	48.1467	77.5727	122.133	139.065	107.01	65.5886	160.019	277.498	175.967	87.3109	75.2003	109.206	161.741	165.759	224.397	219.946	198.45	201.65	147.965	63.2668
211.138		h45dt4	99.1163	102.051	79.3422	66.6747	114.363	211.614	119.749	33.2963	161.517	266.752	126.997	43.8349	71.186	129.806	161.031	201.31	192.351	187.482	191.74	220.064	139.014	64.3994
110.778		h45dt5	147.709	220.633	54.8122	60.3315	116.688	132.222	151.735	100.215	158.76	284.614	117.123	88.5213	44.6962	156.296	146.736	227.454	204.328	215.248	167.341	165.002	148.023	62.3469
215.511		Ave	131.079	181.643	58.1115	64.2551	117.604	157.831	117.672	56.5608	152.792	243.517	126.816	77.6555	77.0327	129.732	156.626	189.29	210.982	211.829	192.952	191.717	142.285	56.1133
		SD	28.5614	51.6824	12.7753	8.74777	10.2276	31.7059	36.815	28.4241	11.6119	46.076	32.5793	19.3344	30.1559	16.9264	36.7622	27.8806	20.8279	15.7143	43.5766	35.1736
215.54		h45et1	77.5575	267.598	227.711	87.8465		143.335	173.049	142.76	182.489	274.615	42.0776	93.7234	156.842	161.561	159.109	116.137	144.384	152.132	141.495	185.896	154.227	59.3827
244.944		h45et2	116.198	275.437	237.929			122.141	232.171	114.217	181.602	284.531	87.0445	98.2092	134.969	165.368	186.265	115.176	220.415	217.144	177.573	135.111	172.306	61.1857
176.488		h45et3	239.428	244.116	160.105	75.0049		234	178.878	136.514	166.223	229.174	87.3089	82.3043	235.1	156.131	248.467	211.044	215.191	226.618	265.164	200.347	189.006	59.3527
95.684		h45et4	253.596	281.675	175.213			145.011	236.03	101.336	174.563	190.151	111.988	67.5431	147.364	157.425	191.863	216.956	237.127	202.39	129.967	212.129	179.574	56.4184
138.882		h45et5	170.931	245.233	119.557		70.4518	124.591	259.295	177.629	179.273	221.108	57.4411	53.2423	155.39	151.862	191.368	247.826	196.666	219.589	212.034	156.459	168.944	62.0769
153.881		Ave	171.542	262.812	184.103	81.4257	70.4518	153.816	215.885	134.491	176.83	239.915	77.172	79.0045	165.933	158.469	195.414	181.428	202.757	203.575	185.247	177.988	165.913	53.861
278.076		SD	76.2195	17.2967	49.0408	9.08042	#DIV/0!	46.028	37.947	29.3412	6.67853	39.1797	27.5377	18.6508	39.6279	5.18097	32.5785	61.6444	35.68	30.0802	55.0754	31.741
98.4213		h60at1	148.049	210.445	173.982	124.653	120.443	158.94		80.8202	302.88	165.49	158.123	246.745	191.364	143.909	105.299	189.312	153.554	157.689	175.819	245.369	171.205	52.8282
213.075		h60at2	147.695	223.572	208.902	54.9153	176.44	132.648	323.795		187.599	218.877	194.121	154.58	213.939	155.8	101.255	199.72	218.92	168.85	198.443	146.704	180.357	55.8683
206.395		h60at3	217.499	318.853	196.441	101.737	135.291	139.759	202.842	119.956	202.724	216.058	114.692	103.323	232.03	150.725	120.876	237.848	206.194	182.924	209.718	190.156	179.982	55.6659
132.753		h60at4	229.347	222.482	135.23	107.582	125.905	170.557	323.386	87.2925	182.987	204.239	102.808	125.039	186.596	159.718	202.645	225.828	215.49	194.334	220.822	217.848	182.007	56.5616
148.858		h60at5	335.112	249.368	167.886	89.5326	136.329	167.502	262.28	105.616	189.184	227.314	94.022	114.603	94.0552	154.901	233.891	284.26	229.273	176.738	207.855	216.514	186.812	69.1951
183.597		Ave	215.54	244.944	176.488	95.684	138.882	153.881	278.076	98.4213	213.075	206.395	132.753	148.858	183.597	153.011	152.793	227.394	204.686	176.107	202.532	203.318	180.322	46.8163
153.011		SD	76.8927	43.6853	28.4223	26.0639	22.0139	16.8782	57.8876	17.7873	50.7378	24.314	42.2276	57.9416	53.2764	6.00863	61.2221	37.2879	29.7515	13.8833	16.9176	37.1884
152.793		h60bt1	193.405	140.532	217.587		168.17	230.44	231.238	216.391	285.127	284.392	179.165	110.525	186.874	171.112	213.777	201.916	261.502	278.076	177.58	326.37	214.431	54.5059
227.394		h60bt2	237.212	200.351	214.488	142.497	193.82	258.749	297.507	233.006	265.641	228.756	161.97	122.603	211.541	160.428	222.011	238.018	173.359	200.98	203.209	268.561	211.735	44.6369
204.686		h60bt3	200.226	203.475	140.455	150.157	111.916	138.456	192.588	153.065	231.648	227.086	115.377	84.8815	226.743	221.795	202.485	158.085	234.097	233.856	238.67	272.209	186.864	51.5625
176.107		h60bt4	219.008	210.07	75.3291	145.117	151.374	148.362	447.553	243.049	272.576	225.528	95.181	89.7114	160.085	152.797	269.224	247.193	181.674	261.656	285.354	278.446	207.964	86.8762
202.532		h60bt5	213.989	266.891	99.9714	137.341	157.96	219.49	173.132	219.959	247.11	223.32	148.925	146.722	190.66	133.906	175.204	245.483	231.031	229.19	183.195	209.236	192.636	44.9074
203.318		Ave	212.768	204.264	149.566	143.778	156.648	199.099	268.403	213.094	260.42	237.816	140.124	110.888	195.181	168.008	216.54	218.139	216.333	240.751	217.602	270.965	202.019	44.7591
		SD	17.1036	44.8149	64.9912	5.34058	29.7698	52.9339	110.846	35.1967	21.157	26.1136	34.3192	25.2299	25.4213	32.9938	34.3489	38.2642	37.4828	29.9712	44.7965	41.6638
		h60ct1	380.142	279.842	174.853	113.869	163.914	193.375	236.458	223.251	272.491	236.514	136.663	99.795	161.506	217.612	150.123	202.935	226.007	268.59	152.267	298.686	209.445	69.0675
		h60ct2		292.501	286.67	70.8109	292.181	205.42	219.337	198.61	302.696	246.434	173.151	126.29	309.547	146.201	95.1484	190.927	244.796	261.943	246.711	316.637	222.422	73.9994
		h60ct3	336.602	298.787	134.671	90.691	113.648	168.552	272.723	179.879	265.934	233.78	120.324	99.1759	205.434	164.626	123.135	260.713	238.921	242.158	252.031	355.86	207.882	79.7037
		h60ct4	219.023	277.965	275.769	115.968	124.876	125.73	194.837	162.338	274.675	216.559	145.073	142.953	282.927	157.69	86.1032	285.879	227.192	269.736	167.618	329.03	204.097	71.0626
		h60ct5	444.842	375.919	230.217	49.6779	120.067	184.553	225.808	281.623	284.5	218.744	130.748	77.2695	217.541	223.746	130.453	322.479	203.937	316.572	149.187	200.01	219.395	98.698
		Ave	345.152	305.003	220.436	88.2035	162.938	175.526	229.833	209.14	280.059	230.406	141.192	109.097	235.391	181.975	116.993	252.587	228.171	271.8	193.563	300.045	213.875	68.9754
		SD	95.1213	40.5838	65.1497	28.3837	74.868	30.9111	28.4364	46.3962	14.2999	12.583	20.0096	25.6892	60.0705	36.0048	26.21	55.5126	15.6916	27.3629	51.4562	59.6648
235.203		h60dt1	191.621		244.267	64.6882	147.396	126.316	227.989	198.151	262.656	230.593	200.746	132.334	44.9935	171.955	247.455	233.534	232.248	202.814	177.898	325.444	192.795	68.003
297.304		h60dt2	188.882	312.046	49.2747	107.584	190.79	140.49	152.069	109.673	248.529	225.041	190.487	61.2728	118.682	159.912	192.392	379.915	243.346	241.655	195.56	281.472	189.454	82.4082
165.077		h60dt3	200.746	215.235	96.4815	74.6066	164.891	140.944	175.095	204.717	255.276	269.026	170.6	153.846	72.828	151.855	251.649	381.23	230.292	246.132	179.717	248.375	194.177	73.2593
105.973		h60dt4	144.239	248.031	136.236	73.6881	150.106	157.465	172.391	211.207	278.394	235.774	198.697	59.1254	81.8544	160.106	195.311	402.465	239.222	221.065	184.877	237.156	189.371	78.0659
123.349		h60dt5	209.615	201.615	76.3134	55.6946	165.664	153.304	293.711	104.929	190.408	249.063	136.989	66.9004	99.7571	176.916	191.365	392.535	228.176	251.625	172.254	273.942	184.539	84.0499
174.956		Ave	187.021	244.232	120.515	75.2524	163.769	143.704	204.251	165.735	247.053	241.899	179.504	94.6957	83.6231	164.149	215.634	357.936	234.657	232.658	182.061	273.278	190.581	69.3425
288.281		SD	25.2673	49.2281	76.1057	19.6362	17.2461	12.2662	57.3472	53.5689	33.5566	17.5838	26.5848	44.9175	27.845	10.1166	31.0316	70.1452	6.3873	20.2935	8.79161	34.3285
213.894		h60et1	185.204	304.076	252.392	99.7501	75.1869	149.774	388.509	189.165	330.553	258.755	108.936	157.515	239.931	159.628	201.951	167.146	223.96	250.394	201.701	217.153	208.084	77.6649
272.049		h60et2	204.244	316.138	159.713		179.627	187.153	271.822	187.644	181.173	237.43	154.566	166.51	161.375	160.533	200.498	417.57	160.247	240.345	157.384	330.474	214.444	72.4305
256.51		h60et3	286.982	296.497	130.255	84.8854	123.177	144.254	380.377	232.718	292.318	242.166	135.35	61.6168	147.289	166.96	270.668	418.733	165.925	234.885	178.022	135.676	206.438	95.729
139.566		h60et4	105.887	277.093	173.927		107.775	223.374	216.855	246.746	266.731	300.445	129.834	88.8804	198.095	167.725	194.226	296.399	214.408	246.661	198.62	185.227	202.048	63.1186
119.998		h60et5	393.701	292.718	109.098	133.282	130.98	170.226	183.843	213.196	289.471	243.751	169.143	125.468	179.342	190.195	238.648	331.133	158.112	234.054	180.96	205.047	208.618	73.4031
185.207		Ave	235.203	297.304	165.077	105.973	123.349	174.956	288.281	213.894	272.049	256.51	139.566	119.998	185.207	169.008	221.198	326.196	184.53	241.268	183.337	214.716	205.881	61.9819
169.008		SD	109.526	14.4112	54.9482	24.7912	38.0381	31.9852	93.2835	26.147	55.7311	25.8259	23.1868	44.6583	36.0586	12.3947	32.7038	103.828	31.9418	7.17632	17.8762	71.7918
221.198
326.196
184.53
241.268
183.337
214.716

## Sheet: LR_1peak_max
		Max Loading Rate of 1st peak				sampling rate = 1600Hz
						4th older butter worth filtering 200Hz of cut off frequency
			Subject 1	Subject 2	Subject 3	Subject 4	Subject 5	Subject 6	Subject 7	Subject 8	Subject 9	Subject 10	Subject 11	Subject 12	Subject 13	Subject 14	Subject 15	Subject 16	Subject 17	Subject 18	Subject 19	Subject 20	Ave	SD
		h45at1	137.681	234.515	221.151	156.761	171.827	135.578	217.881		204.792	340.53	208.177	111.024	174.783	183.846	232.499	167.778	242.406	194.963	200.127	192.507	196.254	50.0084
		h45at2		274.469	262.215	143.162	152.523	166.141	267.542	210.661	213.939	266.447	217.999	118.575	201.572	144.697	237.463	164.775	224.474	210.72	158.376	237.477	203.854	48.0511
		h45at3	172.336	235.167	216.504	125.616	143.965	158.215	256.647	194.562	224.122	281.029	197.432	93.2999	143.775	177.627	254.434	136.836	221.579	216.399	165.36	206.625	191.076	48.9205
		h45at4	151.9	240.71	218.366	115.144	173.276	152.337			227.124	237.365	222.471	94.6402	144.831		247.031	142.419	228.087	213.615	205.758	188.233	188.43	47.2185
		h45at5	182.816	264.962	229.121	117.106	170.131	149.711	245.22	174.813	227	283.006	224.705	86.7591	134.903	159.806	180.723	130.938	230.343	205.812	202.466	174.914	188.763	51.0142
		Ave	161.184	249.965	229.471	131.558	162.344	152.396	246.822	193.345	219.395	281.675	214.157	100.86	159.973	166.494	230.43	148.549	229.378	208.302	186.418	199.951	193.633	45.3969
		SD	20.2556	18.4981	18.9276	17.9122	13.2695	11.3227	21.3385	17.9551	9.78426	37.6211	11.2986	13.34	27.7037	17.7469	29.0528	16.718	8.01869	8.4228	22.6349	23.8345
149.983		h45bt1	180.756	259.397	212.959	155.73	185.959	166.078	194.032	169.037	198.337	282.046	226.193	134.308	170.376	184.674	197.109	182.46	246.899	235.087	221.706	187.933	199.554	36.6892
174.211		h45bt2	245.443	285.121	192.181	155.215	177.66	172.224	234.963	147.005	206.66	303.916	222.736	119.861	169.87	227.533	199.04	136.485	233.072	207.062	211.509	148.613	199.808	48.1652
172.015		h45bt3	192.955	200.779	216.56		176.29	163.707	238.731	157.244	188.352	302.963	178.198	101.305	154.858	224.092	202.712	156.598	255.61	270.907	203.602	263.9	202.598	48.9231
131.646		h45bt4	180.415	227.012	197.683	154.236	154.792	171.598	234.878	130.756	170.985	305.707	209.167	95.6302	169.046	207.553	203.782	138.253	245.318	238.902	200.397	241.435	193.877	48.3649
151.27		h45bt5	174.702	209.289	217.328	194.827	162.132	181.694		123.537	188.134	317.563	171.864	103.821	151.455	215.556	190.636	205.116	245.758	265.961	204.191	166.487	194.213	48.4966
130.063		Ave	194.854	236.319	207.342	165.002	171.367	171.06	225.651	145.516	190.493	302.439	201.632	110.985	163.121	211.881	198.656	163.782	245.331	243.584	208.281	201.673	197.949	41.7858
114.515		SD	29.0524	35.336	11.6123	19.8929	12.6173	6.9569	21.1558	18.6679	13.3568	12.8234	25.2027	15.8395	9.18777	17.0773	5.2342	29.6052	8.03988	25.8613	8.53557	49.2326
179.469		h45ct1	187.508	253.385	184.502	132.52	165.739	184.871	165.425	150.362	199.557	238.654	216.055	111.886	158.155	139.861	139.317	134.469	188.939	227.906	178.074	224.315	179.075	39.0266
156.201		h45ct2	224.754	275.313	189.12	116.924	117.733	157.917	187.116	142.241	187.339	254.18	204.041	102.694	163.274	195.11	111.834	175.178	219.28	183.589	211.403	163.8	179.142	46.492
257.425		h45ct3	161.743	192.916	180.947	116.462	145.981	174.877	216.913	132.653	192.568	238.897	182.464	114.84	156.739	153.349	135.375	201.153	184.048	191.063	189.032	192.237	172.713	32.6085
235.964		h45ct4	225.74	236.709	181.567	152.578	121.695	135.724	255.389	131.588	194.272	246.607	197.758	125.962	143.601	178.199	144.81	176.133	232.684	187.951	212.122	191.328	183.621	42.0797
110.046		h45ct5	192.562	241.937	192.401	187.423	158.163	214.713	262.343	148.537	190.509	261.791	194.593	96.8088	152.484	188.334		177.421	200.917	165.075	197.015	151.598	188.138	40.0835
134.112		Ave	198.461	240.052	185.707	141.181	141.862	173.621	217.437	141.076	192.849	248.026	198.982	110.438	154.85	170.971	132.834	172.871	205.174	191.117	197.529	184.656	179.985	35.5156
139.038		SD	27.1036	30.2393	4.94263	29.76	21.4576	29.5782	42.0766	8.72083	4.55329	10.0068	12.3562	11.2715	7.37551	23.5309	14.5247	24.0379	20.5169	22.9039	14.6322	28.2957	19.3942	10.1979
183.645		h45dt1	153.108	147.003	144.923	124.875	137.275	136.559	130.088	151.141	151.334	227.442	241.148	117.842	151.155	145.792	185.225	129.245	216.807	222.894	161.418	188.375	163.182	37.2419
127.379		h45dt2	153.914	185.887	169.703	153.981	148.096	135.791	112.011	184.815	163.095	245.488	224.427	105.806	136.8	136.594	201.696	120.517	211.396	167.512	132.035	194.574	164.207	38.1096
212.565		h45dt3	149.056	192.541	167.405	131.147	148.844	120.681	119.98	184.918	166.485	254.824	243.261	113.178	128.289	129.691	169.034	128.337	205.47	203.376	154.639	162.267	163.671	40.2878
193.766		h45dt4	130.301	166.569	180.901	119.052	160.899	133.963	106.472	171.815	147.674	278.018	241.148	94.9328	124.425	136.392	186.67	127.028	220.351	165.647	114.593	144.345	157.56	46.5124
149.169		h45dt5	163.536	179.056	197.144	129.174	161.236	123.32	104.022	204.655	152.415	281.352	229.834	118.47	129.893	146.723	175.601	131.769	208.801	209.401	183.161	151.186	169.037	43.8243
168.15		Ave	149.983	174.211	172.015	131.646	151.27	130.063	114.515	179.469	156.201	257.425	235.964	110.046	134.112	139.038	183.645	127.379	212.565	193.766	149.169	168.15	163.532	39.077
		SD	12.2181	17.9893	19.1768	13.32	10.0483	7.47836	10.647	19.7083	8.12434	22.6098	8.33173	9.84798	10.5266	7.15881	12.4064	4.20963	6.01032	25.8129	26.573	22.3404
		h45et1	115.645	216.253	154.364	121.885		116.832	158.616	116.388	127.402	205.185	91.5243	88.5529	130.085	135.851	136.375	115.403	174.914	165.141	147.426	119.117	138.787	34.0224
		h45et2	152.544	210.284	162.267			103.725	155.318	112.709	137.429	216.937	120.494	81.4997	109.772	139.039	151.438	108.949	193.691	183.66	130.246	116.725	143.707	38.1984
		h45et3	185.65	191.033	159.71	107.414		101.625	132.379	113.759	131.908	268.592	135.187	81.0469	156.479	133.125	134.589	121.769	193.809	144.293	138.896	119.76	144.791	42.1817
		h45et4	198.63	192.956	143.466			102.121	176.419	108.709	140.269	279.983	142.007	76.4016	146.471	132.487	156.396	111.732	187.636	134.932	141.01	122.593	149.679	45.8368
		h45et5	172.525	198.957	165.019		120.402	112.372	198.034	99.1577	145.688	280.679	85.8172	72.3976	121.941	135.857	128.492	112.019	173.929	144.676	130.873	136.983	143.99	47.6641
		Ave	164.999	201.896	156.965	114.65	120.402	107.335	164.153	110.144	136.539	250.275	115.006	79.9797	132.95	135.272	141.458	113.974	184.796	154.541	137.69	123.036	142.303	38.2985
		SD	32.4236	10.989	8.5075	10.2323	#DIV/0!	6.86277	24.58	6.73402	7.13004	36.356	25.3469	6.06713	18.7287	2.60942	11.8731	4.92176	9.80005	19.6667	7.23126	8.072
		h60at1	168.13	243.263	307.898	206.585	246.981	209.525		288.59	298.56	305.953	311.78	149.246	197.819	175.8	228.617	182.186	331.093	316.025	305.512	227.124	247.405	58.8195
		h60at2	173.591	258.507	333.544	152.094	263.848	198.78	327.111		309.652	384.472	357.945	146.637	187.269	186.968	248.599	173.839	299.792	298.057	287.418	240.96	254.162	72.5972
		h60at3	251.227	302.283	348.397	175.313	243.867	200.345	271.257	312.11	288.009	368.45	357.094	137.837	223.843	174.905	230.557	177.1	313.221	251.319	221.999	239.692	254.441	65.2296
		h60at4	187.921	231.989	356.755	180.995	238.956	216.352	333.74	297.226	303.287	333.647	313.537	155.671	190.589	153.819	251.657	183.037	332.24	255.501	189.728	279.229	249.294	65.7518
		h60at5	273.663	268.945	346.256	147.788	236.6	199.344	292.568	336.643	289.309	329.676	360.035	146.226	184.251	177.223	242.697	164.876	309.212	283.761	203.957	248.486	252.076	67.6939
239.384		Ave	210.906	260.997	338.57	172.555	246.051	204.869	306.169	308.642	297.763	344.44	340.078	147.124	196.754	173.743	240.426	176.207	317.112	280.933	241.723	247.098	252.608	62.2494
325.492		SD	48.2566	27.0641	19.0549	23.8163	10.7474	7.77204	29.4536	21.0434	9.20736	31.602	25.0612	6.41987	15.963	12.1405	10.4277	7.36868	14.1586	27.6428	51.6619	19.5309
267.432		h60bt1	180.345	264.578	348.998		217.981	203.932	270.041	199.51	259.271	345.175	332.035	118.934	189.985	214.602	302.818	205.377	329.97	302.254	322.036	246.142	255.473	65.5795
162.945		h60bt2	195.189	250.198	315.991	211.991	252.607	203.862	274.518	205.898	245.813	326.565	296.808	126.58	235.062	219.727	295.343	193.453	364.659	276.084	264.689	257.673	250.635	54.9044
183.761		h60bt3	193.227	344.766	315.122	196.887	212.028	208.27	237.671	208.548	244.952	340.859	292.521	129.182	246.529	202.665	293.166	174.691	362.227	254.85	256.115	243.429	247.885	61.3025
182.821		h60bt4	188.262	324.902	328.986	162.746	237.461	217.257	331.668	198.033	233.822	388.458	286.96	132.911	205.934	219.28	313.256	200.369	326.453	298.657	294.633	304.804	259.743	68.4574
252.481		h60bt5	202.37	343.721	270.494	211.103	228.009	228.768	259.515	205.812	234.774	388.785	329.436	168.6	233.89	181.725	288.76	211.17	333.911	232.576	244.982	189.634	249.402	59.5287
182.551		Ave	191.879	305.633	315.918	195.682	229.617	212.418	274.683	203.56	243.726	357.968	307.552	135.241	222.28	207.6	298.669	197.012	343.444	272.884	276.491	248.336	252.03	58.1111
270.107		SD	8.20009	45.0333	28.8492	23.0217	16.1044	10.6436	34.8884	4.53777	10.3167	28.8178	21.4694	19.3385	23.4323	16.0189	9.61156	14.0764	18.466	29.5256	31.4276	41.0811
308.765		h60ct1	259.231	318.332	265.899	153.155	159.608	175.634	221.14	188.312	265.516	285.904	293.856	133.841	186.339	213.413	168.409	180.073	304.991	192.221	311.806	239.104	225.839	58.5958
308.094		h60ct2		345.08	277.265	158.257	186.203	169.988	244.19	183.335	274.635	307.314	322.367	142.464	213.941	225.876	214.77	186.86	274.04	234.879	277.585	215.408	234.445	57.3101
135.095		h60ct3	195.147	316.204	260.33	168.356	197.247	197.233	265.596	166.584	263.618	325.9	310.003	133.564	187.294	224.286	218.895	182.412	299.666	196.069	297.481	209.236	230.756	57.1473
196.954		h60ct4	236.055	318.041	290.712	153.687	184.648	186.417	259.429	180.09	283.515	322.722	312.721	124.515	204.543	199.567	219.567	160.527	296.531	235.062	237.738	263.311	233.47	58.9077
211.44		h60ct5	267.104	329.803	242.957	181.271	191.1	184.834	272.049	194.432	263.25	301.987	301.521	141.091	192.651	194.056	215.535	165.151	314.194	205.49	249.837	177.536	229.293	55.1079
207.435		Ave	239.384	325.492	267.432	162.945	183.761	182.821	252.481	182.551	270.107	308.765	308.094	135.095	196.954	211.44	207.435	175.004	297.885	212.744	274.889	220.919	230.81	54.8221
175.004		SD	32.3023	12.1997	17.9612	11.9235	14.3688	10.5004	20.3358	10.44	8.81021	16.2718	10.8937	7.17825	11.9442	14.3219	21.9145	11.4872	14.917	20.8561	31.1782	32.3137
297.885		h60dt1	175.929		302.156	158.892	223.792	166.543	142.644	298.299	232.737	301.386	306.24	141.067	202.569	165.514	280.62	152	294.264	204.001	262.688	237.05	223.6	61.0445
212.744		h60dt2	176.06	265.196	228.538	178.813	253.981	183.653	161.511	336.177	245.617	293.946	307.624	129.52	225.111	175.42	260.14	185.672	322.684	238.253	234.585	200.04	230.127	56.8312
274.889		h60dt3	189.209	263.17	265.542	152.662	214.694	206.648	134.846	279.637	225.65	275.032	311.712	130.024	195.701	163.745	275.721	254.034	288.926	179.015	251.14	220.815	223.896	53.8601
220.919		h60dt4	188.95	262.971	294.978	160.685	180.451	157.192	135.582	297.391	233.952	283.318	304.1	127.422	190.905	164.763	252.319	285.212	312.065	187.63	266.739	219.069	225.285	61.0299
		h60dt5	175.01	265.669	285.724	177.854	187.716	175.176	219.754	341.624	213.692	362.357	332.239	123.009	211.903	179.118	234.311	199.025	291.433	224.387	225.949	192.208	230.908	63.3668
168.971		Ave	181.031	264.252	275.388	165.781	212.127	177.842	158.867	310.626	230.33	303.208	312.383	130.209	205.238	169.712	260.622	215.188	301.875	206.657	248.22	213.836	227.17	55.2549
245.933		SD	7.35821	1.38002	29.5762	11.8441	29.5538	18.873	35.6953	26.9313	11.7402	34.5586	11.4424	6.6712	13.6277	7.04943	18.6369	53.7066	14.7604	24.7278	17.6262	17.8402
226.377		h60et1	156.695	233.158	267.373	153.947	145.556	147.88	293.751	143.749	193.934	255.005	209.492	101.225	171.048	154.85	235.812	125.467	299.51	167.474	227.079	192.426	193.772	56.5998
143.707		h60et2	151.329	264.127	259.892		217.268	144.003	224.741	155.724	191.926	316.628	257.743	95.9916	155.488	150.218	230.879	199.999	310.558	176.804	243.167	184.171	206.877	59.2937
173.133		h60et3	158.703	223.284	193.415	146.322	153.472	114.116	291.843	146.226	173.124	330.343	270.751	96.8649	146.851	138.722	234.569	153.426	307.168	177.253	217.221	169.294	192.148	65.4325
134.846		h60et4	149.094	240.853	220.954		170.335	142.401	225.998	140.324	168.482	273.328	242.906	104.305	173.437	157.25	228.741	126.37	289.148	171.757	207.978	177.955	190.085	50.9413
246.128		h60et5	229.034	268.243	190.251	130.852	179.035	125.831	194.307	163.533	163.855	257.093	249.512	109.094	168.348	148.465	219.658	140.629	286.479	220.098	216.989	199.622	193.047	50.1231
149.911		Ave	168.971	245.933	226.377	143.707	173.133	134.846	246.128	149.911	178.264	286.479	246.081	101.496	163.035	149.901	229.932	149.178	298.573	182.677	222.487	184.693	194.09	53.1787
178.264		SD	33.8012	19.5626	36.1419	11.7676	28.0074	14.3338	44.4573	9.52376	13.8013	34.8571	22.9412	5.41863	11.3964	7.16983	6.40195	30.6442	10.6477	21.2991	13.3903	11.8899
286.479
246.081
101.496
163.035
149.901
229.932
149.178
298.573
182.677
222.487
184.693

## Sheet: LR_1peak_average
		Average Loading Rate of 1st peak				sampling rate = 1600Hz
						4th older butter worth filtering 200Hz of cut off frequency
			Subject 1	Subject 2	Subject 3	Subject 4	Subject 5	Subject 6	Subject 7	Subject 8	Subject 9	Subject 10	Subject 11	Subject 12	Subject 13	Subject 14	Subject 15	Subject 16	Subject 17	Subject 18	Subject 19	Subject 20	Ave	SD
		h45at1	95.1563	193.645	170.158	151.514	160.261	106.769	244.01	0	177.826	320.514	144.022	98.3695	166.379	136.507	180.195	131.597	204.288	186.29	151.812	157.678	158.849	63.0976
		h45at2	0	244.729	220.41	141.583	128.06	142.648	269.187	136.269	183.699	249.256	173.362	104.152	165.269	130.332	158.211	128.44	199.204	188.901	168.238	223.823	167.789	60.5271
		h45at3	165.01	190.938	187.453	111.106	123.974	127.143	256.017	119.47	190.498	266.879	137.159	80.8654	123.682	177.715	184.323	131.022	204.006	220.347	150.21	212.284	168.005	49.5737
		h45at4	131.228	213.853	173.451	100.967	150.135	143.925	0	0	194.045	222.246	174.33	87.8116	119.285	0	170.9	145.825	215.2	189.492	160.738	192.215	139.282	70.0931
		h45at5	177.851	230.353	190.541	104.763	151.332	129.428	263.45	114.787	194.159	268.588	169.192	71.7996	128.949	168.252	147.328	114.473	222.186	211.636	158.526	164.904	169.125	52.3098
		Ave	113.849	214.704	188.403	121.987	142.752	129.983	206.533	74.105	188.046	265.496	159.613	88.5995	140.713	122.561	168.192	130.271	208.977	199.333	157.905	190.181	160.61	47.411
		SD	71.2861	23.2131	19.9149	22.9824	15.8363	15.0172	115.838	68.1183	7.11911	35.9609	17.64	13.0383	23.1803	71.4242	15.383	11.1485	9.42613	15.5623	7.2721	28.8091
132.633		h45bt1	185.036	240.427	172.045	148.33	199.648	163.093	206.577	136.791	172.807	248.554	179.216	126.141	138.772	140.194	161.069	180.471	257.496	184.843	190.312	199.166	181.55	36.8057
174.572		h45bt2	205.277	258.642	171.824	152.787	175.585	150.098	256.557	134.956	162.152	272.036	182.238	103.233	155.405	204.552	156.181	144.288	207.909	181.443	207.461	154.504	181.856	43.7025
145.06		h45bt3	201.869	149.321	194.235	0	177.275	160.561	252.657	126.233	149.022	264.038	125.666	96.2291	155.592	217.059	161.424	145.603	268.515	233.704	186.19	248.144	175.667	64.5193
110.836		h45bt4	196.415	169.897	163.978	159.817	141.195	157.353	338.161	109.446	143.383	234.701	167.746	85.5176	139.623	185.107	155.965	143.876	224.333	227.763	169.879	188.082	175.112	53.2781
128.843		h45bt5	154.58	215.421	210.466	200.793	158.538	182.092	0	107.932	169.933	283.371	133.353	102.397	139.539	173.724	160.308	167.462	225.02	241.028	176.761	164.603	168.366	58.857
116.116		Ave	188.636	206.742	182.51	132.345	170.448	162.639	210.79	123.072	159.46	260.54	157.644	102.704	145.786	184.127	158.989	156.34	236.655	213.756	186.12	190.9	176.51	38.0321
97.7814		SD	20.5262	46.2557	19.2753	76.8577	21.9272	11.9183	127.005	13.7327	12.8697	19.2157	26.386	14.8911	8.87246	29.7528	2.69385	16.7472	25.3129	28.3636	14.356	36.6378
152.183		h45ct1	126.994	220.072	163.958	104.23	161.202	156.243	154.369	142.698	165.939	202.398	171.283	108.502	159.543	135.937	121.747	116.549	185.914	165.052	148.247	166.97	153.892	29.7808
127.981		h45ct2	182.118	301.713	175.928	99.0446	108.225	145.089	171.157	128.027	170.602	211.172	154.019	92.5914	159.134	147.472	104.66	135.142	221.412	198.622	164.074	167.408	161.88	48.6682
213.041		h45ct3	154.427	195.759	161.057	111.059	115.922	152.896	217.718	132.798	181.918	228.687	138.704	113.467	149.503	163.071	113.595	170.571	176.785	204.669	151.005	186.588	161.01	34.8056
189.139		h45ct4	179.552	209.16	151.505	106.758	122.352	135.399	363.157	129.979	176.214	232.113	172.478	121.82	132.216	137.452	127.215	165.445	232.732	201.97	156.965	204.662	172.957	58.5175
96.9999		h45ct5	171.449	229.933	172.962	137.245	142.663	170.972	377.726	135.339	156.312	217.788	156.755	91.0916	146.301	158.745	0	144.59	203.491	159.768	155.312	139.84	163.414	68.9649
109.088		Ave	162.908	231.328	165.082	111.667	130.073	152.12	256.826	133.768	170.197	218.431	158.648	105.494	149.339	148.535	93.4433	146.459	204.067	186.016	155.121	173.094	162.631	41.3608
129.144		SD	22.8074	41.3499	9.76644	14.9442	21.5912	13.248	106.406	5.71086	9.80675	12.2736	13.9076	13.3516	11.2085	12.2295	52.9272	22.1812	23.4344	21.7359	6.07831	24.2605	22.961	22.7519
141.976		h45dt1	127.732	140.958	135.14	112.59	134.14	114.301	113.08	131.706	131.99	198.911	192.705	104.91	122.78	133.941	164.177	114.961	223.984	175.23	138.523	182.345	144.705	33.3641
121.691		h45dt2	138.507	196.213	144.944	117.232	122.746	125.09	87.7089	156.844	122.527	208.098	174.325	92.8867	113.232	136.263	143.754	110.584	193.757	156.581	123.109	186.406	142.54	34.5406
214.795		h45dt3	124.611	206.198	140.598	116.718	140.516	110.603	109.154	146.84	139.852	213.663	203.697	97.5291	102.045	114.454	131.586	128.604	214.579	145.437	146.666	145.778	143.956	36.9649
158.06		h45dt4	131.507	166.899	147.471	91.8376	118.773	123.349	95.5813	148.038	129.875	231.825	205.64	83.7339	104.07	127.413	134.11	126.141	226.079	160.284	102.998	139.319	139.747	41.5557
130.173		h45dt5	140.808	162.591	157.147	115.804	128.04	107.236	83.3826	177.487	115.659	212.707	169.327	105.94	103.311	133.651	136.251	128.167	215.578	152.77	139.57	130.475	140.795	34.4969
156.864		Ave	132.633	174.572	145.06	110.836	128.843	116.116	97.7814	152.183	127.981	213.041	189.139	96.9999	109.088	129.144	141.976	121.691	214.795	158.06	130.173	156.864	142.349	34.1036
		SD	6.90969	26.4617	8.21926	10.7727	8.7113	7.83239	13.0097	16.7857	9.24862	12.0148	16.6499	9.16069	8.84314	8.84307	13.2161	8.33969	12.7965	11.06	17.4528	25.7348
		h45et1	107.618	201.48	136.649	110.032		111.938	143.371	102.265	115.591	183.469	72.8238	70.0995	113.023	125.849	116.412	97.7203	163.731	123.57	133.867	100.942	122.655	33.1636
		h45et2	101.383	178.338	135.005			90.4287	125.062	107.749	109.386	171.148	95.1173	76.4019	88.9671	145.289	120.342	95.5318	162.902	137.662	98.3207	97.5115	118.697	30.2664
		h45et3	139.819	141.814	140.122	85.3309		95.8114	108.438	93.8714	112.601	212.887	104.825	64.0858	124.676	121.839	102.729	113.561	146.705	140.003	117.175	102.18	119.393	31.3698
		h45et4	155.239	158.062	127.012			93.5662	184.447	89.7123	115.152	226.44	105.91	67.0922	101.86	121.587	121.702	106.556	168.914	122.557	99.7829	102.309	125.995	38.9941
		h45et5	121.711	154.643	132.488		97.3322	99.2641	174.386	87.7625	105.28	234.329	71.9769	65.1145	123.206	137.815	101.372	99.8	128.114	143.456	115.208	126.978	122.118	38.4358
		Ave	125.154	166.868	134.255	97.6815	97.3322	98.2017	147.141	96.2722	111.602	205.654	90.1306	68.5588	110.346	130.476	112.511	102.634	154.073	133.45	112.871	105.984	120.06	31.0419
		SD	22.3862	23.3681	4.90664	17.4664	#DIV/0!	8.32809	32.1468	8.49788	4.31263	27.3381	16.7247	4.94746	15.0578	10.5865	9.75688	7.37242	16.7302	9.70898	14.5589	11.8947
173.97		h60at1	146.833	202.339	237.975	176.776	212.114	189.956		190.656	242.116	270.344	241.673	157.587	198.891	167.171	177.222	136.096	303.939	251.194	220.659	240.107	208.613	44.1824
289.545		h60at2	163.161	203.904	287.751	152.928	261.139	169.101	478.035		250.054	332.837	281.093	122.714	175.387	180.151	168.803	144.356	320.088	274.032	238.234	233.961	233.565	85.6887
277.527		h60at3	185.541	268.173	298.825	150.17	202.696	190.352	233.772	241.163	235.859	315.23	275.792	120.954	226.866	161.963	163.7	158.037	287.401	236.495	213.441	204.387	218.541	53.3807
194.559		h60at4	171.278	238.162	282.375	191.439	201.268	163.372	489.742	197.781	247.156	291.822	254.961	159.03	191.267	158.45	184.158	190.859	303.326	274.704	191.128	237.089	230.968	76.2478
206.994		h60at5	228.877	230.185	300.673	137.432	197.599	166.668	430.256	232.532	234.749	324.031	322.085	132.205	165.408	168.538	194.69	150.311	243.864	254.451	201.57	228.163	227.214	73.4974
198.984		Ave	179.138	228.553	281.52	161.749	214.963	175.89	407.951	215.533	241.987	306.853	275.121	138.498	191.564	167.255	177.714	155.932	291.724	258.175	213.006	228.741	225.593	64.6976
302.536		SD	31.1271	27.2003	25.5048	21.8547	26.3622	13.1799	118.936	25.0324	6.74099	25.4916	30.6876	18.5907	23.695	8.26902	12.3059	21.1149	29.1443	16.2577	18.0597	14.3138
158.503		h60bt1	162.682	272.944	291.433		189.009	188.973	294.071	162.193	187.581	280.903	249.304	105.287	180.458	220.107	250.723	176.368	336.348	289.65	267.915	240.147	228.742	59.9857
186.039		h60bt2	174.676	261.117	273.309	210.639	219.481	169.688	281.423	153.546	189.448	317.001	233.526	109.578	199.471	234.688	258.149	197.508	318.873	228.318	244.035	269.232	227.185	53.5704
324.723		h60bt3	167.957	306.235	267.404	193.962	191.005	195.29	221.956	151.291	181.649	328.544	238.586	121.981	211.481	155.212	220.773	159.975	327.12	247.434	229.691	204.111	216.083	57.3963
237.111		h60bt4	175.002	305.323	294.762	170.732	207.809	191.993	471.065	162.646	184.177	318.773	208.246	119.559	197.401	228.569	270.603	197.601	317.987	288.347	232.362	238.851	239.09	78.4663
124.653		h60bt5	189.533	302.102	260.725	202.904	227.663	248.978	244.163	162.839	187.341	378.395	255.893	166.858	181.648	159.299	216.185	204.19	285.989	228.439	228.409	164.918	224.824	54.8311
194.092		Ave	173.97	289.545	277.527	194.559	206.994	198.984	302.536	158.503	186.039	324.723	237.111	124.653	194.092	199.575	243.287	187.128	317.263	256.438	240.482	223.452	226.843	54.5869
199.575		SD	10.0916	21.0293	14.9417	17.2845	17.0506	29.6665	98.5139	5.61616	3.0997	35.0372	18.3687	24.5796	13.067	39.0043	23.7893	18.4498	18.9907	30.7283	16.5329	40.0376
243.287		h60ct1	242.87	357.241	228.703	133.043	140.964	154.055	177.602	180.914	230.847	257.126	225.371	119.576	187.12	164.274	158.496	172.893	246.917	181.283	262.454	240.041	203.089	56.8574
187.128		h60ct2		370.628	227.437	138.919	183.781	148.736	194.101	168.454	241.839	274.147	270.444	142.011	175.541	171.897	166.31	171.035	262.733	237.812	193.951	173.905	205.983	58.6215
317.263		h60ct3	168.943	342.794	228.231	157.583	167.109	167.035	241.613	151.946	226.68	292.826	262.574	130.233	194.76	195.114	192.824	195.322	287.63	195.006	227.955	203.568	211.487	53.4373
256.438		h60ct4	181.358	344.971	255.024	127.94	191.312	176.89	226.633	149.943	244.467	289.354	257.794	106.855	185.756	203.938	170.399	151.173	280.114	248.037	216.315	223.518	211.589	58.8145
240.482		h60ct5	243.126	345.076	233.126	158.029	162.005	181.56	276.075	168.314	228.416	264.986	253.671	121.827	182.137	206.013	180.084	147.725	306.32	180.884	214.035	150.392	210.19	58.0826
223.452		Ave	209.074	352.142	234.504	143.103	169.034	165.655	223.205	163.914	234.45	275.688	253.971	124.1	185.063	188.247	173.623	167.63	276.743	208.604	222.942	198.285	208.499	53.4979
		SD	39.4985	11.7948	11.6822	13.9739	19.7154	14.1591	38.9631	12.9173	8.13505	15.3454	17.1613	13.052	7.03514	19.0463	13.2581	19.1907	22.8614	32.046	25.2491	36.3879
		h60dt1	191.093		255.387	159.147	190.868	146.452	134.785	227.234	190.67	237.407	235.655	125.543	159.291	163.845	203.491	145.605	287.27	182.734	211.256	248.24	194.525	45.2135
		h60dt2	163.083	270.617	193.035	180.129	209.992	154.064	161.115	269.397	196.46	258.469	242.934	115.29	186.022	189.92	178.4	202.681	307.161	241.62	187.721	186.744	204.743	46.8167
159.081		h60dt3	161.38	218.063	207.555	146.298	172.68	160.509	119.618	211.86	162.382	246.842	252.089	118.601	147.856	162.556	203.16	216.957	277.339	192.354	210.697	197.64	189.322	42.8662
209.152		h60dt4	172.288	220.083	244.412	135.514	152.225	151.044	135.696	244.755	178.5	221.312	232.431	104.53	150.54	156.724	207.067	297.931	297.499	172.014	219.391	199.326	194.664	52.9438
194.579		h60dt5	146.187	213.684	250.954	168.02	154.293	136.353	186.903	249.354	173.158	264.669	254.722	113.633	175.627	189.793	176.77	146.147	282.637	225.416	195.811	174.124	193.913	47.2199
133.581		Ave	166.806	230.612	230.269	157.822	176.012	149.684	147.623	240.52	180.234	245.74	243.566	115.52	163.868	172.567	193.778	201.864	290.381	202.828	204.975	201.215	195.794	42.1112
143.078		SD	16.4949	26.8036	28.1117	17.5628	24.6171	9.03313	26.5345	21.9532	13.6376	17.2314	9.79856	7.65426	16.4624	16.0091	14.8719	62.7034	11.958	29.4871	12.8616	28.1559
111.308		h60et1	148.065	189.256	223.412	140.477	119.074	106.642	422.524	121.362	166.176	222.33	162.148	90.452	173.579	150.93	180.089	115.041	248.082	168.611	150.715	160.242	172.96	71.2113
281.169		h60et2	143.601	239.547	217.977		195.643	114.523	192.872	121.591	151.116	281.644	201.942	87.9179	154.001	151.379	174.562	145.74	234.986	175.966	173.589	143.849	173.813	47.6721
122.652		h60et3	149.956	181.554	168.086	141.519	133.1	96.4272	414.701	116.539	141.924	260.335	200.82	89.6855	135.209	123.036	170.26	137.633	259.832	177.538	159.724	130.644	169.426	73.0712
147.383		h60et4	138.362	222.998	197.414		134.131	123.207	192.057	118.772	141.232	237.406	205.835	90.5324	145.329	164.978	198.595	125.081	245.909	152.815	165.158	150.498	165.806	43.2788
246.697		h60et5	215.422	212.406	166.007	118.747	133.438	115.738	183.69	134.994	136.467	231.772	207.397	87.1329	127.457	142.86	155.788	130.71	218.2	167.299	172.952	190.122	162.43	40.5839
195.628		Ave	159.081	209.152	194.579	133.581	143.078	111.308	281.169	122.652	147.383	246.697	195.628	89.1441	147.115	146.637	175.859	130.841	241.402	168.446	164.427	155.071	168.162	48.049
89.1441		SD	31.8111	23.8939	26.9495	12.8575	30.0491	10.1828	125.55	7.20337	11.7679	24.0321	18.9107	1.53945	17.8823	15.3994	15.5779	11.7361	15.6851	9.8093	9.58252	22.3543
147.115
146.637
175.859
130.841
241.402
168.446
164.427
155.071

## Sheet: force_max_peak
		Max 2nd peak				sampling rate = 1600Hz
						4th older butter worth filtering 200Hz of cut off frequency
			Subject 1	Subject 2	Subject 3	Subject 4	Subject 5	Subject 6	Subject 7	Subject 8	Subject 9	Subject 10	Subject 11	Subject 12	Subject 13	Subject 14	Subject 15	Subject 16	Subject 17	Subject 18	Subject 19	Subject 20	Ave	SD
		h45at1	3.36288	4.90215	3.32312	2.70089	3.88099	4.36472	3.5053	2.37708	5.34529	4.76441	2.35289	2.64533	3.80655	4.53056	3.97445	3.31207	5.03864	4.3501	3.76707	3.75557	3.803	0.878564
		h45at2	4.76806	5.50242	3.88321	2.82071	3.6208	4.58145	3.50539	2.23628	5.457	4.72422	3.46934	3.78426	3.92274	4.51205	3.16799	4.6683	4.79608	3.69855	5.12303	5.20771	4.17248	0.89797
		h45at3	4.62066	5.79921	3.61947	2.83668	3.38728	4.70145	3.39351	2.60644	5.41884	5.24825	3.18785	2.43208	3.79201	4.53627	3.91127	3.58031	5.06415	5.36083	5.13492	4.61387	4.16227	1.0163
		h45at4	4.20879	4.88205	3.57934	2.91957	3.77382	5.05884	4.27524	2.26392	5.48416	4.24417	3.39663	2.61711	4.04322	4.50045	2.93323	4.50371	4.98012	5.35387	4.56703	5.04475	4.1315	0.931087
		h45at5	5.31852	5.88188	3.66815	2.90991	3.8333	3.98724	3.24746	2.28511	5.4603	4.92326	4.05648	2.19727	3.9946	4.24127	3.35447	3.71784	5.01648	5.04152	4.10671	4.4258	4.08338	1.00204
		Ave	4.45578	5.39354	3.61466	2.83755	3.69924	4.53874	3.58538	2.35377	5.43312	4.78086	3.29264	2.73521	3.91182	4.46412	3.46828	3.95645	4.97909	4.76097	4.53975	4.60954	4.07053	0.867079
		SD	0.728776	0.479059	0.200777	0.0879254	0.200023	0.39788	0.399914	0.150812	0.0543898	0.36409	0.616359	0.613149	0.111439	0.125399	0.458761	0.595793	0.106855	0.722429	0.608227	0.572332
4.76157		h45bt1	4.43707	4.51351	3.23184	3.4707	4.01845	5.4209	2.86059	3.19045	4.85612	4.52667	4.65295	3.43767	3.76531	4.53543	3.54412	4.55697	5.05376	5.35461	4.71206	4.45691	4.22981	0.743941
4.32217		h45bt2	5.58722	4.53154	3.45916	3.20535	4.02474	5.26481	3.61754	4.01923	5.40505	5.29001	4.00981	3.31899	4.18801	4.55389	3.74819	3.71899	4.90298	4.70736	4.93773	3.86204	4.31763	0.734696
2.50089		h45bt3	5.73241	4.28223	3.4561	3.09318	4.36392	5.04905	3.74323	4.15526	5.25915	5.28663	3.35715	2.79099	3.64297	4.53005	3.80511	3.63113	5.06161	4.81789	5.12834	4.2888	4.27376	0.823151
2.96204		h45bt4	4.93925	3.74542	3.70361	3.78572	3.98662	5.22133	2.75492	4.18892	5.13191	5.28745	3.78246	2.58865	4.41042	4.39904	4.1367	3.59878	5.06805	4.49987	5.00197	5.13085	4.2681	0.790725
3.97614		h45bt5	5.99818	4.34717	3.42344	4.09182	4.14686	4.54606	4.01288	4.29342	5.44187	5.28673	3.94129	2.85923	3.44779	4.5408	3.58295	4.77573	5.06895	5.01982	4.82896	3.82841	4.37412	0.773668
4.6924		Ave	5.33883	4.28397	3.45483	3.52935	4.10812	5.10043	3.39783	3.96946	5.21882	5.1355	3.94873	2.99911	3.8909	4.51184	3.76341	4.05632	5.03107	4.87991	4.92181	4.3134	4.29268	0.694427
2.95134		SD	0.637215	0.319379	0.167796	0.412542	0.155475	0.337012	0.558529	0.446367	0.237255	0.340348	0.468328	0.362636	0.397418	0.0636759	0.235569	0.563944	0.0718628	0.325178	0.159648	0.531124
2.77112		h45ct1	2.9361	5.90535	3.79522	3.93168	3.88251	5.02024	2.8365	4.96063	5.4739	4.94208	3.08745	2.63325	3.95073	3.66891	2.64722	2.86453	5.009	5.2728	4.3804	4.06692	4.06327	1.02185
5.04299		h45ct2	4.20791	5.61008	4.8463	3.41133	3.35171	4.72135	3.05781	2.32992	5.49707	5.30935	3.16828	2.76289	4.69096	4.53863	2.254	3.72072	5.06891	5.06455	4.42559	5.30386	4.16706	1.07573
5.17322		h45ct3	3.44152	5.62841	4.03262	3.79228	4.22447	5.26956	3.46561	3.65868	5.48268	5.29498	4.70707	3.34121	3.79392	4.02437	2.91969	4.56102	5.0611	5.15888	4.35158	3.7573	4.29835	0.803853
4.13994		h45ct4	4.60549	4.76099	4.19301	3.58883	3.98478	5.25246	3.99814	3.70042	5.49617	5.26574	4.50944	3.23597	3.50849	4.02342	2.83509	3.96447	4.97808	5.05439	4.55106	4.66108	4.30838	0.725553
2.74765		h45ct5	4.78016	5.94704	4.32575	2.47145	4.29871	5.50438	3.4289	3.95568	5.48528	5.22367	3.57579	2.58549	4.00086	4.54375	2.93143	4.17218	5.06937	5.40525	5.10945	4.96727	4.38909	1.00344
3.01956		Ave	3.99424	5.57037	4.23858	3.43911	3.94844	5.1536	3.35739	3.72107	5.48702	5.20716	3.80961	2.91176	3.98899	4.15982	2.71749	3.85658	5.03729	5.19117	4.56362	4.55129	4.24523	0.832104
4.16411		SD	0.784557	0.478051	0.393062	0.575955	0.374379	0.296178	0.443977	0.93957	0.00972904	0.151763	0.755427	0.352035	0.436837	0.377109	0.282951	0.63445	0.0415383	0.148558	0.314513	0.635708
3.86525		h45dt1	4.4814	4.34998	2.53332	2.60289	3.89951	4.9639	3.07071	2.26497	4.65233	4.90024	3.5201	2.62628	3.13419	4.06144	3.06255	3.65269	5.04314	4.57137	4.24116	3.95138	3.77918	0.884858
4.15687		h45dt2	5.53058	4.44283	2.2454	2.75744	3.97066	4.88654	2.57142	2.74524	5.05045	5.29274	4.12184	3.03478	3.28896	4.02291	4.8889	4.05339	5.03007	5.36451	5.05894	4.50347	4.14305	1.03802
5.04322		h45dt3	4.62783	4.63256	2.35802	3.36024	4.15607	4.62367	2.63491	2.91654	5.16216	5.27023	5.00457	3.22274	3.22026	4.1982	3.92131	4.23427	5.05759	5.01545	5.09819	4.33467	4.15247	0.907247
4.97685		h45dt4	4.00757	3.82503	2.9342	2.97351	3.91414	4.33265	3.35217	2.24164	5.19215	5.30235	4.15335	1.98713	3.14381	4.08093	3.83745	4.19073	5.03945	4.96383	5.11186	3.79217	3.91881	0.945953
4.91782		h45dt5	5.16046	4.36042	2.43352	3.11614	3.94034	4.65521	3.1275	3.6872	5.15786	5.10055	3.89984	2.86731	2.3106	4.45707	3.61606	4.65329	5.04587	4.96908	5.07896	4.02767	4.08325	0.933159
4.12187		Ave	4.76157	4.32217	2.50089	2.96204	3.97614	4.6924	2.95134	2.77112	5.04299	5.17322	4.13994	2.74765	3.01956	4.16411	3.86525	4.15687	5.04322	4.97685	4.91782	4.12187	4.01535	0.890788
		SD	0.594851	0.300119	0.264119	0.297192	0.104165	0.248459	0.335566	0.591089	0.224899	0.173328	0.545421	0.478434	0.401266	0.176339	0.662987	0.360025	0.0100077	0.281255	0.378793	0.290493
		h45et1	3.38669	5.61533	4.4042	3.36359	3.40795	4.61198	3.43218	3.81593	5.37018	5.18283	2.47855	3.09173	4.34414	4.49452	3.8917	3.79282	5.06054	3.89242	4.47732	3.81605	4.09653	0.816948
		h45et2	3.57603	5.56123	4.47505	2.70014	2.92614	4.60137	3.92193	3.33918	5.39111	5.22919	3.67127	3.43628	4.37176	4.49695	4.21218	3.85399	5.07907	5.36323	4.61529	3.17449	4.19979	0.861395
		h45et3	4.29458	5.8187	4.94707	3.63002	3.59005	5.65895	3.90272	3.6716	5.38982	5.29075	3.54163	2.82173	4.34844	4.51669	4.84092	4.52901	5.07034	5.39557	5.08093	4.05489	4.51972	0.823974
		h45et4	4.56059	5.67047	3.72568	3.13817	3.63792	4.51395	3.62636	3.84024	5.42071	5.30632	3.97025	2.56096	3.48754	4.41254	4.21311	4.66872	5.08446	5.18857	4.18285	4.1495	4.26794	0.808305
		h45et5	3.87137	5.12306	4.13675	2.73731	3.25069	4.38409	3.65882	3.99584	5.40678	5.32278	2.93039	2.31719	3.83088	4.22026	4.41924	4.35152	4.77612	5.13091	5.10785	4.4826	4.17272	0.874864
		Ave	3.93785	5.55776	4.33775	3.11384	3.36255	4.75407	3.7084	3.73256	5.39572	5.26637	3.31842	2.84558	4.07655	4.42819	4.31543	4.23921	5.01411	4.99414	4.69285	3.93551	4.25134	0.774383
		SD	0.488407	0.261286	0.449881	0.400727	0.288364	0.514017	0.205452	0.248157	0.0190716	0.0585941	0.60315	0.43883	0.399989	0.122921	0.349142	0.396463	0.133345	0.626032	0.398561	0.488051
5.94701		h60at1	4.77183	4.77049	3.76294	3.97643	4.44838	4.75912	5.24179	2.8953	5.52684	4.60039	4.37088	4.38248	4.37939	4.5297	3.57664	4.84849	5.04307	5.36082	5.11883	4.67817	4.5521	0.634133
4.97817		h60at2	4.5715	5.31981	5.50291	2.59526	5.46301	5.01096	4.59824	2.63449	5.49734	5.28678	5.04689	3.70916	4.50131	4.51854	3.94518	4.6742	5.0537	5.37916	5.15964	4.13521	4.63016	0.863741
3.70535		h60at3	4.96851	5.93673	4.84581	4.06094	4.50868	4.84619	3.97422	3.65015	5.49592	5.30827	4.0483	3.3177	5.40936	4.53345	3.81962	4.60218	5.06183	5.38796	5.11847	4.85755	4.68759	0.694859
3.79147		h60at4	4.63422	5.70446	4.33164	3.6582	4.36058	5.17389	4.95601	2.60493	5.49319	4.28538	3.6336	3.31785	4.11654	4.54337	4.81449	4.68318	5.06111	5.39072	5.11518	4.87594	4.53772	0.77934
4.71082		h60at5	5.81333	5.77108	4.72048	3.52527	4.62157	5.35618	3.51219	2.87776	5.49352	5.31323	3.56308	3.60778	3.11113	4.52887	4.8993	4.91351	5.06589	5.37289	5.13543	5.33251	4.62675	0.921516
5.33214		Ave	4.95188	5.50051	4.63276	3.56322	4.68044	5.02927	4.45649	2.93253	5.50136	4.95881	4.13255	3.667	4.30354	4.53079	4.21105	4.74431	5.05712	5.37831	5.12951	4.77587	4.60687	0.665805
3.80638		SD	0.50507	0.46655	0.643718	0.584355	0.447643	0.242189	0.708978	0.422942	0.0143452	0.484065	0.606871	0.436211	0.825305	0.00894529	0.605024	0.130707	0.00900091	0.0120727	0.0186009	0.43201
4.43274		h60bt1	5.53948	4.52911	4.326		4.88608	5.45025	3.58132	4.89037	5.50323	5.34055	4.99342	3.16503	4.33232	4.5321	4.30683	4.73975	5.07448	5.42522	5.14333	5.57961	4.80729	0.666416
5.48433		h60bt2	6.08106	4.17999	4.31502	3.46411	4.78881	5.8042	3.80073	4.98145	5.49006	5.28446	4.57189	3.11623	4.35747	4.52556	4.77125	4.93679	5.04454	4.62904	5.14947	5.64089	4.74665	0.755172
5.30761		h60bt3	5.98105	5.12503	3.79098	3.74999	4.06162	4.78892	3.52758	3.5232	5.45345	5.29285	3.76528	3.15785	4.46648	4.54919	4.35779	3.80162	5.04614	5.3072	5.15667	5.28623	4.50946	0.801727
4.26951		h60bt4	6.07438	5.18929	3.23501	4.14113	4.92109	4.94715	4.90373	4.38063	5.48873	5.31011	3.51442	2.99562	4.013	4.53087	4.91345	4.41895	5.06607	5.40226	5.15201	5.56126	4.70796	0.805974
3.26037		h60bt5	6.05907	5.86742	2.85974	3.81065	4.89651	5.67017	3.21854	4.38807	5.48616	5.31007	4.50253	3.86713	4.21208	4.51474	3.91756	4.48389	5.05943	5.30169	4.96366	4.36888	4.6379	0.855532
4.27627		Ave	5.94701	4.97817	3.70535	3.79147	4.71082	5.33214	3.80638	4.43274	5.48433	5.30761	4.26951	3.26037	4.27627	4.53049	4.45338	4.4762	5.05813	5.21308	5.11303	5.28737	4.67169	0.694693
4.53049		SD	0.231295	0.651086	0.652017	0.277798	0.366383	0.445635	0.647715	0.579329	0.0184835	0.0215136	0.611184	0.345915	0.172733	0.0125004	0.396996	0.430115	0.0128481	0.331138	0.0836385	0.531275
4.45338		h60ct1	5.29087	5.97257	4.13883	4.14757	4.70748	5.81711	4.04109	5.2106	5.50617	5.33908	4.32579	3.53076	4.54572	4.54717	4.07804	4.42526	5.08565	5.4289	5.14123	5.97975	4.86298	0.710362
4.4762		h60ct2	5.35828	6.02568	5.4303	3.17542	5.45991	5.83598	3.78555	4.1753	5.51159	5.32753	5.04	3.93892	5.08893	4.54134	3.37849	4.31601	5.09476	5.33593	5.14414	5.46968	4.87169	0.814534
5.05813		h60ct3	5.6805	5.74488	4.23082	3.10711	4.26242	5.34459	3.89419	3.42428	5.50231	5.33133	4.08623	3.24402	4.90595	4.55701	4.44065	4.81835	5.0658	5.42134	5.10571	5.42454	4.6796	0.817979
5.21308		h60ct4	3.96473	5.99171	5.31315	4.3744	4.54606	4.69736	3.59755	3.71479	5.49929	5.32106	4.72428	3.68842	4.95933	4.53194	3.82654	4.70603	5.08699	5.18525	5.12543	5.97023	4.74123	0.723787
5.11303		h60ct5	6.04882	6.03711	4.78014	3.14996	4.28816	5.82029	3.27781	4.92592	5.5031	5.33214	4.37892	3.1881	4.36611	4.5459	4.89073	4.82342	5.07512	5.3587	5.13681	4.34889	4.76381	0.85662
5.28737		Ave	5.26864	5.95439	4.77865	3.59089	4.65281	5.50306	3.71924	4.29018	5.50449	5.33023	4.51105	3.51805	4.77321	4.54467	4.12289	4.61782	5.08166	5.34602	5.13066	5.43862	4.78386	0.684795
		SD	0.788514	0.11994	0.595784	0.617425	0.487639	0.496076	0.295066	0.765734	0.00466008	0.00660507	0.373332	0.31236	0.3039	0.00912498	0.577605	0.233683	0.0112952	0.0982991	0.0156599	0.664098
		h60dt1	5.48425		4.41259	2.62184	4.26283	4.34015	3.62837	3.62418	5.48851	5.30302	5.11928	3.41356	2.60455	4.53762	4.83652	4.45584	5.07345	5.33348	4.97221	6.30462	4.51668	0.98617
4.73001		h60dt2	5.36407	5.95356	2.52705	3.91097	5.02975	4.68086	3.02844	3.37823	5.49281	5.30625	4.94121	2.56536	4.10399	4.53962	3.89451	5.44242	5.04422	5.40281	5.0766	4.45884	4.50708	1.007
5.75356		h60dt3	5.69556	5.42784	3.49843	3.31762	4.6902	4.66304	3.75922	4.85416	5.44363	5.28421	4.84805	3.28675	3.3109	4.52146	4.90663	4.84074	5.07258	5.38515	5.13773	4.62424	4.62841	0.775495
4.65947		h60dt4	4.40485	5.31708	3.86455	2.98499	4.29497	4.9968	3.30154	4.86127	5.44616	5.30378	5.07361	2.53567	3.34316	4.53941	4.10305	5.35224	5.05112	5.33214	5.13215	5.53096	4.53847	0.906498
3.7608		h60dt5	5.58422	4.71762	3.0003	2.72709	4.38368	4.63466	4.21138	3.37313	5.36041	5.30487	4.4862	2.45752	3.60584	4.5201	4.20812	5.11057	5.06958	5.39083	5.11953	5.05597	4.41608	0.931553
4.06178		Ave	5.30659	5.35402	3.46058	3.1125	4.53229	4.6631	3.58579	4.01819	5.4463	5.30043	4.89367	2.85177	3.39369	4.53164	4.38976	5.04036	5.06219	5.36888	5.08764	5.19493	4.52972	0.836645
5.28345		SD	0.518743	0.507039	0.733876	0.520859	0.325351	0.232794	0.451302	0.773065	0.0532176	0.00914395	0.25182	0.458858	0.543526	0.00995779	0.454759	0.401672	0.0135568	0.0335451	0.0688341	0.746853
4.17495		h60et1	4.65289	5.97179	4.96907	3.29436	3.15574	4.76953	4.48506	4.62901	5.517	5.32519	3.78965	3.85209	4.62694	4.54311	4.35406	4.04702	5.08936	5.41637	5.14949	4.41026	4.6024	0.727325
4.35702		h60et2	4.84914	5.94865	4.95853	3.77367	5.02117	5.41092	4.27779	4.38468	5.49173	5.32799	4.52638	3.71016	4.28497	4.54066	4.19641	5.55478	5.06679	5.41393	4.89765	5.73269	4.86844	0.640227
5.5131		h60et3	5.36961	5.7428	4.4362	3.81442	3.91066	5.22875	4.21814	4.20085	5.52423	5.32104	4.52753	2.77702	4.20814	4.55405	4.92633	5.44088	5.04986	5.38389	5.09165	4.15251	4.69393	0.742404
5.33132		h60et4	3.36299	5.08587	5.02889	3.83522	4.02456	5.66828	4.03516	4.46132	5.50748	5.35462	4.17585	3.10263	4.81446	4.54575	4.92597	4.95303	5.07345	5.40563	5.1385	3.77327	4.61365	0.735687
4.39001		h60et5	5.41543	6.0187	3.90464	4.08634	4.19678	5.33979	3.85858	4.10922	5.52507	5.32776	4.93063	3.36492	4.52642	4.55248	4.78079	4.60275	5.07051	5.41332	5.1371	5.43254	4.77969	0.696028
3.36137		Ave	4.73001	5.75356	4.65947	3.7608	4.06178	5.28345	4.17495	4.35702	5.5131	5.33132	4.39001	3.36137	4.49219	4.54721	4.63671	4.91969	5.06999	5.40663	5.08288	4.70025	4.71162	0.606211
4.49219		SD	0.831831	0.387915	0.485125	0.288151	0.667793	0.329629	0.238875	0.207012	0.0138797	0.0133242	0.428974	0.438999	0.2484	0.00583792	0.339878	0.620099	0.0141676	0.0133314	0.105896	0.843443
4.54721
4.63671
4.91969
5.06999
5.40663
5.08288
4.70025

## Sheet: force_first_peak
		First peak				sampling rate = 1600Hz
						4th older butter worth filtering 200Hz of cut off frequency
			Subject 1	Subject 2	Subject 3	Subject 4	Subject 5	Subject 6	Subject 7	Subject 8	Subject 9	Subject 10	Subject 11	Subject 12	Subject 13	Subject 14	Subject 15	Subject 16	Subject 17	Subject 18	Subject 19	Subject 20	Ave	SD
		h45at1	1.09033	1.00857	1.59523	0.789133	1.16857	1.00096	0.762531		1.29664	2.33708	1.50023	0.819745	1.03987	0.85317	1.68933	1.23372	1.4896	1.16431	1.2651	1.31398	1.23253	0.380896
		h45at2		1.0197	1.83675	1.03238	1.06716	1.18874	0.84121	2.1292	1.33948	1.81749	1.62527	0.86793	0.860775	0.950336	1.81283	1.20412	1.45253	0.983858	1.05149	1.16575	1.27616	0.390466
		h45at3	1.03131	0.994469	1.56211	0.810151	1.03312	1.05953	0.800054	1.99117	1.38905	1.94599	1.42874	0.758113	1.03068	0.925599	1.92003	0.955366	1.27504	1.37717	1.09528	1.10564	1.22443	0.380742
		h45at4	0.956871	0.891056	1.6261	0.841388	1.25112	1.04945			1.41491	1.62054	1.63434	0.731763	0.994044		1.78021	0.911404	1.345	1.38171	1.33949	1.20134	1.23357	0.319925
		h45at5	1.11157	0.959803	1.58784	0.763896	1.10346	1.07857	0.823282	1.79354	1.41575	1.95845	1.58618	0.747913	0.940254	0.876311	1.3812	0.953945	1.38866	1.32273	1.32105	1.03065	1.20725	0.344755
		Ave	1.04752	0.97472	1.64161	0.847389	1.12469	1.07545	0.806769	1.9713	1.37117	1.93591	1.55495	0.785093	0.973124	0.901354	1.71672	1.05171	1.39017	1.24596	1.21448	1.16347	1.23968	0.360632
		SD	0.0693187	0.0519171	0.11145	0.107249	0.0866833	0.0695017	0.0339653	0.168708	0.0519102	0.262215	0.0882437	0.0570462	0.0740068	0.0444816	0.204895	0.154017	0.0852529	0.170954	0.13259	0.106159
		h45bt1	0.963732	1.00178	1.43371	0.927064	1.03983	1.18922	0.645553	1.5674	1.26005	1.81237	1.49347	0.788384	1.15644	0.876216	1.51002	0.939954	1.34113	0.962725	1.38769	1.03732	1.1667	0.300242
		h45bt2	1.06915	1.07768	1.43187	0.795768	1.0974	1.25082	0.801739	1.12464	1.35127	1.98359	1.51865	0.860275	1.13316	0.8523	1.4642	0.901802	1.29943	0.945016	1.29663	0.965653	1.16105	0.296773
		h45bt3	1.0514	0.933255	1.4163		1.10797	1.0035	0.789554	1.18344	1.24185	1.92528	1.17812	0.701671	0.972452	0.904411	1.3452	0.910021	1.39852	0.973768	1.16369	1.03393	1.1176	0.275602
		h45bt4	1.02299	1.06186	1.36648	0.832378	1.02955	1.14736	0.704501	1.14006	1.19486	1.95584	1.39788	0.712647	1.16353	0.964098	1.46217	0.899228	1.40208	0.949013	1.2387	0.979596	1.13124	0.291794
0.764283		h45bt5	1.12715	1.12198	1.31541	1.0458	0.990865	1.32776		1.01186	1.2391	2.06625	1.11128	0.746642	1.01747	0.904812	1.3359	0.872198	1.40637	1.00428	1.28888	1.02877	1.15594	0.282536
0.819517		Ave	1.04689	1.03931	1.39275	0.900252	1.05312	1.18373	0.735337	1.20548	1.25743	1.94867	1.33988	0.761924	1.08861	0.900367	1.4235	0.904641	1.36951	0.966962	1.27512	1.00905	1.14013	0.279299
1.25892		SD	0.0600908	0.0732659	0.0510711	0.111693	0.048932	0.12153	0.0738485	0.212001	0.0576776	0.0924928	0.185295	0.064547	0.08768	0.0418075	0.0781699	0.0243201	0.0473762	0.0237752	0.0822605	0.0337567
0.845591		h45ct1	0.925999	0.916967	1.5371	0.868585	1.00751	0.813766	0.643205	1.33779	1.38282	1.68665	1.7842	0.791158	0.997142	0.849604	0.887736	0.971241	1.35562	1.03157	1.38982	1.04357	1.1111	0.319653
1.01388		h45ct2	0.948529	0.942854	1.46606	0.7222	1.01461	0.906804	0.713153	1.7337	1.24397	1.75976	1.60436	0.771595	0.994587	0.921698	0.872165	0.84464	1.38382	1.03449	1.88001	1.0463	1.14027	0.367224
0.813866		h45ct3	0.804308	1.01958	1.34214	0.694116	0.966018	0.955598	0.68037	1.24498	1.32649	1.66751	1.30035	0.82736	0.934396	0.84933	1.06496	0.710713	1.28905	1.06598	1.57297	0.971814	1.0644	0.284304
0.623307		h45ct4	0.935164	0.871501	1.42035	0.778444	0.892149	0.987284	0.756577	1.21856	1.2849	1.69249	1.43732	0.761376	0.964073	0.859073	1.45767	0.689353	1.21214	1.05193	1.96207	1.06595	1.11492	0.341423
1.09761		h45ct5	0.892965	0.958054	1.44135	0.857779	1.04025	0.89048	0.78693	1.12782	1.3026	1.8149	1.63286	0.759097	0.914381	0.826797		0.753073	1.27182	0.998551	1.61784	1.01967	1.10038	0.323231
1.04412		Ave	0.901393	0.941791	1.4414	0.784225	0.984109	0.910787	0.716047	1.33257	1.30816	1.72426	1.55182	0.782117	0.960916	0.8613	1.07063	0.793804	1.30249	1.0365	1.68454	1.02946	1.10592	0.310487
1.84097		SD	0.0580179	0.0544827	0.0708197	0.0783054	0.05791	0.0665227	0.0575638	0.236394	0.0514846	0.0614836	0.186867	0.0282823	0.0364856	0.035789	0.272439	0.115695	0.0684134	0.0253752	0.233981	0.036169	0.091624	0.0761946
1.21488		h45dt1	1.19748	1.02782	1.26694	0.820967	1.11784	1.07158	0.824544	1.78352	1.2374	1.65759	1.80661	0.764968	1.40686	0.837131	1.53916	0.958006	1.3999	0.912658	1.15436	1.13965	1.19625	0.31843
0.670694		h45dt2	1.15422	1.02194	1.66082	0.732701	1.15074	1.04241	0.822271	1.96055	1.27632	1.73415	1.6343	0.774055	1.06155	0.851645	1.34769	0.921532	1.41281	0.978631	0.89767	1.16504	1.18005	0.34739
0.832117		h45dt3	1.03842	1.07395	1.46456	0.851072	1.17096	0.921693	0.795913	1.8355	1.31111	1.78053	1.69747	0.812743	1.27556	0.834561	1.37069	0.93774	1.34112	0.908979	1.06944	1.06296	1.17775	0.323931
0.756493		h45dt4	1.23288	1.04312	1.53615	0.860978	1.23722	1.02791	0.796511	2.00469	1.21757	1.93187	1.71366	0.697783	1.19247	0.796328	1.53668	0.919775	1.41299	1.00178	0.858321	1.01587	1.20173	0.37955
1.21451		h45dt5	1.1734	1.0162	1.63694	0.965033	1.20038	1.00534	0.781712	2.03371	1.20479	1.99413	1.58744	0.772477	1.07615	0.83532	1.41928	0.934553	1.34736	0.954811	1.30847	1.08729	1.21674	0.364163
0.828894		Ave	1.15928	1.0366	1.51308	0.84615	1.17543	1.01379	0.80419	1.92359	1.24944	1.81965	1.6879	0.764405	1.20252	0.830997	1.4427	0.934321	1.38284	0.951371	1.05765	1.09416	1.1945	0.338191
1.2719		SD	0.0736675	0.0231599	0.158619	0.0834899	0.0457891	0.0568139	0.0185334	0.108911	0.0438201	0.139769	0.0833862	0.0416343	0.144075	0.020599	0.0906894	0.0153936	0.0357001	0.0405935	0.185559	0.0596727
0.859592		h45et1	0.784715	0.839501	1.13874	0.802318		0.816213	0.597381	1.06526	0.963257	1.5289	1.13787	0.730203	0.941855	0.786556	1.21262	0.916128	1.19387	0.772312	1.11556	0.946332	0.962611	0.221578
1.02706		h45et2	0.73925	0.743076	1.26567			0.847769	0.651367	1.12239	1.0255	1.60451	1.28805	0.716267	0.926741	0.756712	1.25356	0.89561	1.35751	0.860385	0.921757	0.91417	0.993905	0.264988
0.967148		h45et3	0.728223	0.886337	1.31365	0.888864		0.798429	0.564782	1.17339	1.05564	1.99581	1.31031	0.66756	0.779224	0.761491	1.1771	0.828052	1.37536	0.875016	1.09851	0.957939	1.0124	0.332565
		h45et4	0.808534	0.823242	1.05843			0.779719	0.576398	1.1214	1.07955	2.12288	1.21356	0.628989	0.742729	0.75992	1.26773	0.776971	1.23166	0.893648	1.03941	0.959149	0.993551	0.34955
		h45et5	0.760692	0.805431	1.51809		1.01388	0.827201	0.726609	1.00561	1.09666	1.95274	1.12464	0.610448	0.770036	0.717785	1.16155	0.727709	1.20107	0.8966	0.960064	1.05815	0.996578	0.31984
		Ave	0.764283	0.819517	1.25892	0.845591	1.01388	0.813866	0.623307	1.09761	1.04412	1.84097	1.21488	0.670694	0.832117	0.756493	1.21451	0.828894	1.2719	0.859592	1.02706	0.967148	0.988268	0.279525
		SD	0.0328465	0.052249	0.176668	0.0611974	#DIV/0!	0.0261588	0.0666267	0.0640955	0.052523	0.25944	0.0844616	0.0524332	0.0943901	0.0246927	0.0462735	0.0790504	0.0876894	0.0509553	0.0846581	0.0540147
		h60at1	1.22361	1.05385	1.98313	1.28899	1.54666	1.3851		2.3832	1.76543	1.97126	2.01394	0.984917	1.24307	1.04482	1.66145	1.2759	1.89962	1.83163	1.83882	1.50067	1.57348	0.394558
		h60at2	1.18972	1.062	2.09818	1.1151	1.63212	1.40918	0.995907		1.82331	2.42694	2.34244	1.02262	1.09617	1.12594	1.75837	1.20297	1.66713	1.7127	1.73712	1.46226	1.52001	0.4445
		h60at3	1.15963	1.11739	2.17893	1.25141	1.47799	1.38799	0.97405	2.51212	1.7198	2.29855	2.29826	1.00795	1.41791	1.01227	1.70521	1.15235	1.79626	1.4781	1.33401	1.49032	1.53852	0.467815
		h60at4	1.07049	1.24043	2.35312	0.99708	1.46758	1.36144	1.0203	2.47226	1.80218	2.12787	2.12467	0.993937	1.19542	0.990311	1.72648	1.19287	1.89579	1.43075	1.19455	1.23484	1.49462	0.480283
		h60at5	1.19207	1.19888	2.19241	1.00211	1.44083	1.3889	0.896366	2.66442	1.71171	2.02519	2.34854	1.10171	1.2061	1.05336	1.62241	1.09602	1.77818	1.59032	1.25981	1.42602	1.50977	0.484446
		Ave	1.1671	1.13451	2.16115	1.13094	1.51304	1.38652	0.971655	2.508	1.76449	2.16996	2.22557	1.02223	1.23173	1.04534	1.69478	1.18402	1.80739	1.6087	1.47286	1.42282	1.53114	0.453616
		SD	0.0585604	0.0827928	0.135834	0.136255	0.077168	0.0169738	0.0536294	0.117385	0.0491531	0.190253	0.14919	0.0466738	0.117414	0.0516813	0.0536289	0.0663841	0.0961397	0.165508	0.294061	0.108995
0.904498		h60bt1	1.35568	1.42158	2.12503		1.37819	1.18108	0.918971	1.52055	1.75857	2.04825	2.07753	0.877395	1.12787	1.14639	1.82819	1.28602	1.75181	1.20687	1.95355	1.50092	1.49813	0.389645
0.992971		h60bt2	1.45563	1.35999	1.99288	1.09708	1.60038	1.23731	0.879446	1.43949	1.57873	1.98126	1.94605	1.02729	1.45448	1.22233	1.88233	1.23442	1.99296	1.18916	1.52522	1.40225	1.47493	0.339352
1.81222		h60bt3	1.39964	1.27598	2.22836	1.01022	1.39275	1.42399	0.924819	1.89114	1.70296	2.0534	1.98822	1.01651	1.54205	0.970078	1.83978	1.16649	2.0445	1.28872	1.43557	1.48831	1.50417	0.397733
1.0644		h60bt4	1.45835	1.27218	2.14931	0.889231	1.51527	1.39995	0.981386	1.69423	1.53481	2.32438	1.95231	0.996323	1.23375	1.19046	1.97315	1.02917	1.65618	1.20144	1.6943	1.24401	1.46951	0.404889
1.27286		h60bt5	1.38201	1.25876	1.90112	1.05679	1.42289	1.29676	1.01735	1.69624	1.56117	2.36497	2.13244	1.04286	1.51373	1.16155	1.80155	1.06349	1.78743	1.18979	1.42755	1.20253	1.46405	0.38058
1.06015		Ave	1.41026	1.3177	2.07934	1.01333	1.4619	1.30782	0.944394	1.64833	1.62725	2.15445	2.01931	0.992076	1.37438	1.13816	1.865	1.15592	1.84658	1.2152	1.60724	1.3676	1.47731	0.368018
0.822693		SD	0.0454428	0.0704745	0.130795	0.0900232	0.0939903	0.103853	0.0546312	0.175568	0.0977792	0.17655	0.0821762	0.0663062	0.183367	0.0983449	0.0671097	0.109326	0.165325	0.0417972	0.221356	0.137902
1.32664		h60ct1	1.01196	1.11638	1.90586	0.970105	1.1747	1.28379	0.925012	1.50762	1.68326	1.87488	2.11285	0.996463	1.1695	1.02671	1.4859	1.08058	1.80043	1.13302	2.18712	1.25022	1.38482	0.405282
1.38172		h60ct2		1.15821	1.89531	1.01295	1.34007	1.23946	1.01094	1.57926	1.76341	1.99899	2.2537	1.03549	1.46284	1.07436	1.7324	1.06897	1.64208	1.23861	1.81829	1.0869	1.44275	0.385284
1.85307		h60ct3	1.05589	1.07123	1.90192	0.984893	1.39257	1.21797	1.00672	1.58277	1.65287	2.13519	2.18811	0.949618	1.21725	1.01622	1.80772	1.0173	1.79769	1.21878	2.13707	1.06025	1.4206	0.437398
1.82354		h60ct4	0.944573	1.07803	2.1252	1.06616	1.39498	1.28982	0.944305	1.71809	1.78257	2.10987	2.14828	0.890462	1.35447	1.06218	1.77499	0.944833	1.75071	1.29186	1.5773	1.16415	1.42064	0.424047
0.835198		h60ct5	1.01302	1.07836	1.69988	1.31691	1.35004	1.32388	0.862733	1.75327	1.66553	1.93219	2.11393	1.01522	1.32808	1.07298	1.87587	0.923284	1.9145	1.31895	1.78363	1.09661	1.42194	0.387295
1.11194		Ave	1.00636	1.10044	1.90563	1.0702	1.33047	1.27098	0.949942	1.6282	1.70953	2.01022	2.16338	0.977452	1.30643	1.05049	1.73538	1.00699	1.78108	1.24024	1.90068	1.13163	1.41379	0.397505
0.907742		SD	0.0459961	0.0368588	0.150552	0.142701	0.0904944	0.0421938	0.0616509	0.103347	0.0593181	0.111894	0.0591527	0.0580922	0.11613	0.0271665	0.148988	0.0711212	0.0983535	0.0721436	0.256415	0.0765538
1.67523		h60dt1	1.59244		2.12822	0.994671	1.59056	1.37298	0.982806	2.60372	1.78753	1.97839	1.96379	1.0462	1.65929	1.02403	1.90772	1.0617	1.79544	1.33244	1.76046	1.5515	1.586	0.444521
0.891748		h60dt2	1.35903	1.40946	2.01078	1.1258	1.74994	1.44435	0.83914	2.80621	1.84181	1.88467	2.02445	1.08084	1.93773	0.989165	1.6725	1.05563	1.91976	1.25844	1.56434	1.36167	1.56679	0.470243
1.90009		h60dt3	1.51294	1.13574	2.16203	1.06675	1.439	1.50477	0.996818	2.20687	1.69148	1.79989	2.10074	0.988343	1.84821	1.01597	1.90462	0.903988	1.73337	1.20221	1.75581	1.44113	1.52053	0.419449
1.08462		h60dt4	1.43574	1.14626	2.03677	1.27044	1.26854	1.2587	0.848098	2.29458	1.67343	1.84427	1.93693	0.979971	1.56813	0.979522	1.72556	0.931034	1.85937	1.25427	1.82826	1.45342	1.47966	0.409715
1.47107		h60dt5	1.21823	1.11294	2.09128	1.05012	1.28578	1.27831	0.973455	2.85719	1.62336	2.48127	2.12268	0.946943	1.82945	0.988506	1.65722	0.913418	1.76648	1.17404	1.63176	1.26965	1.5136	0.54532
1.30984		Ave	1.42367	1.2011	2.08582	1.10156	1.46676	1.37182	0.928064	2.55371	1.72352	1.9977	2.02972	1.00846	1.76856	0.99944	1.77353	0.973154	1.81488	1.24428	1.70813	1.41547	1.52947	0.443945
		SD	0.144033	0.139602	0.0625952	0.105347	0.205142	0.10545	0.0775987	0.294025	0.0889618	0.278233	0.0816546	0.0539998	0.150653	0.0193648	0.123723	0.078691	0.0747376	0.0607762	0.10718	0.105781
		h60et1	0.925408	0.985706	1.86177	1.02431	1.11632	1.11086	0.880259	1.26419	1.5579	1.62115	1.68904	0.753766	0.904056	0.943311	1.68834	0.958675	1.80893	1.05382	1.41295	1.33535	1.24481	0.349514
		h60et2	0.897508	0.998112	2.04353		1.63036	1.07366	0.803635	1.26658	1.41671	2.05366	1.8932	0.915811	1.12292	0.946119	1.63652	0.910876	1.95822	1.09979	1.6274	1.34859	1.34964	0.425067
		h60et3	0.937222	0.945594	1.5758	1.17933	1.10917	1.00445	0.863961	1.33534	1.33054	2.16946	2.09187	0.840802	1.12674	0.897141	1.77354	0.860206	1.89461	1.10961	1.49741	1.22479	1.28838	0.416723
		h60et4	0.864763	0.929159	1.85076		1.25748	1.02673	0.800237	1.36093	1.32405	1.73109	1.71529	0.848741	1.21108	0.859263	1.65496	0.91205	1.79308	1.11427	1.37631	1.25415	1.25707	0.353708
		h60et5	0.89759	1.10628	1.72924	0.989555	1.25098	1.08505	0.765375	1.40619	1.27937	1.69	1.72831	0.816871	1.19491	0.892877	1.62279	0.816935	2.04562	1.04562	1.44127	1.38631	1.25956	0.364539
		Ave	0.904498	0.992971	1.81222	1.0644	1.27286	1.06015	0.822693	1.32664	1.38172	1.85307	1.82354	0.835198	1.11194	0.907742	1.67523	0.891748	1.90009	1.08462	1.47107	1.30984	1.27511	0.36837
		SD	0.0282116	0.0693456	0.173367	0.101037	0.212026	0.0435697	0.0478793	0.0614167	0.110324	0.242689	0.170097	0.0584814	0.122748	0.0368155	0.0601994	0.0544272	0.105297	0.032418	0.0979505	0.0677036

[truncated: 2 more sheets: acc_mpeak, no]
